# Supplementary material for: Correlation Index-Based Responsible-Enzyme Gene Screening (CIRES), a Novel DNA Microarray-Based Method for Enzyme Gene Involved in Glycan Biosynthesis
Source: PLoS One. 2007 Nov 28;2(11):e1232. doi: 10.1371/journal.pone.0001232 (PMC2077928; doi:10.1371/journal.pone.0001232)
Supplement: Table S1 — Complete gene expression profiles obtained from cDNA microarray: Fluorescent Cy3 (universal reference) and Cy5 (each Bcell line) readout data were acquired from the array scanner and following statistical calculations were applied using the software program R. First, background was corrected using “Edward method”. Each data was then normalized using Linear Models for Microarray Data (LIMMA) to correct bias between fluorescent dyes. Finally, the Cy5 signal from the B cell lines was divided by the Cy3 signal to obtain the relative expression profile for each spot and resultant relative values were shown in columns I through N for each cells. Column A shows serial number of all spots on microarray and column B through E show physical location of all spots on glass slide-based cDNA microarray. (0.31 MB XLS) [file pone.0001232.s001.xls]

## Sheet: Cell-Ref-Ratio
					Supplemental Table 1	Complete gene expression profiles obtained from cDNA microarray
					Fluorescent Cy3 (universal reference) and Cy5 (each Bcell line) readout data were acquired from the array scanner and following statistical calculations were applied using the software program R. First, background was corrected using "Edward method". Each data was then normalized using Linear Models for Microarray Data (LIMMA) to correct bias between fluorescent dyes. Finally, the Cy5 signal from…
SPOTS	Meta-Row	Meta-Col	Sub-Grid Row	Sub-Grid Col	name	category	Accession	KMS-12-BM	KMS-12-PE	Daudi	namalwa	Raji	Ramos
1	1	1	1	1	position_marker	control		-0.77885	-0.505708	0.286165	-0.300497	-0.11034	0.232638
2	1	1	1	2	CRTH-2	lipid,fatty acid metabolism / receptor	AB008535	3.39246	3.41111	1.02563	-0.56631	-0.401623	1.93158
3	1	1	1	3	NDST4	carbohydrate metabolism	AB036429	-0.0625519	-0.104545	-0.632438	2.15392	-0.580632	1.26161
4	1	1	1	4	TNFR-related death receptor-6	request / signal transduction	AF068868	-2.14336	-1.0554	-0.377406	0.609219	-1.92151	-1.78166
5	1	1	1	5	LacCer synthase(B4GALT6)	glycosyltransferase	AF097159	-0.979579	0.881962	-0.0863273	0.837918	-0.157152	0.0159424
6	1	1	1	6	CD244	lectin	AF105261	-0.359125	2.35754	0.289829	-0.0831748	0.710006	-0.104947
7	1	1	1	7	VLDLR	lipid,fatty acid metabolism / receptor	NM_003383	-2.18338	-2.30162	-0.861487	0.228737	-0.699737	-1.2976
8	1	1	1	8	position_marker	control		-0.912418	-0.490009	0.271548	0.566219	0.0573825	0.0907963
9	1	1	1	9	phosphatidylinositol-4-phosphate_5-kinase,_type_II,_beta	lipid,fatty acid metabolism	NM_003559	0.288127	-0.274664	0.0522339	-0.162369	-0.38231	-0.527264
10	1	1	1	10	fatty-acid-Coenzyme A ligase, very long-chain 1	lipid,fatty acid metabolism	NM_003645	-1.62379	-4.27246	-2.32585	-3.02687	-4.36508	-1.69261
11	1	1	1	11	APOL	lipid,fatty acid metabolism	NM_003661	-2.37353	-2.13632	-1.62269	-1.6942	-2.73692	-3.47996
12	1	1	1	12	phosphatidic acid phosphatase type 2A	lipid,fatty acid metabolism	NM_003711	-2.29057	-2.45329	-1.21808	-1.36701	-1.47067	-2.6132
13	1	1	1	13	GALNT8	glycosyltransferase	NM_017417	-0.566237	-0.489896	-1.55498	-2.27227	1.29957	-1.26875
14	1	1	1	14	sperm autoantigenic protein 17	heparin binding protein	NM_017425	-4.12852	-4.08012	-1.84851	-4.16565	-2.65729	-3.40567
15	1	1	1	15	apolipoprotein E receptor 2	lipid,fatty acid metabolism	NM_017522	1.36815	1.72808	2.31257	2.50546	2.00307	1.793
16	1	1	1	16	MUC4	glycoprotein	NM_018406	2.58043	-0.501249	-0.473048	-0.71991	0.0223037	-1.16133
17	1	1	1	17	nSMase2	lipid,fatty acid metabolism	NM_018667	1.94994	2.65029	0.691016	0.413173	-0.331827	-0.0782917
18	1	1	1	18	position_marker	control		-0.857425	-0.542947	0.215286	0.0489246	-0.101016	0.0378421
19	1	1	2	1	TARC/SCYA17	cytokine	D43767	0.671496	0.339401	1.06899	0.782746	0.524602	0.243293
20	1	1	2	2	MIP3alpha/LARC	cytokine	D86955	3.6487	-0.248719	-0.0535643	0.83196	-0.3497	-0.233849
21	1	1	2	3	CXCR2/IL8Rb	cytokine	L19593	3.07522	1.03461	1.60936	0.261974	1.45093	1.12772
22	1	1	2	4	CD2	lymphocyte	M16445	-0.60579	-0.16362	0.327876	0.106559	-0.39879	-2.47303
23	1	1	2	5	CD31/PECAM1	cell adhesion	M28526	-4.68308	-4.94634	-2.96928	-3.04099	-7.06186	-3.92729
24	1	1	2	6	major basic protein	lectin	M36805	4.641	1.21266	1.79074	1.45034	1.50813	1.06843
25	1	1	2	7	6-phosphofructo-2-kinase/fructose-2,6-biphosphatase_3	carbohydrate metabolism	NM_004566	-1.39747	-0.538588	-0.826237	-0.948199	-1.42599	-1.24263
26	1	1	2	8	sterol_regulatory_element_binding_transcription_factor_2	lipid,fatty acid metabolism	NM_004599	1.77238	0.813944	1.50211	2.48381	1.84019	2.44428
27	1	1	2	9	vanin_1	GPI-anchored protein	NM_004666	1.45245	-0.656275	-1.63185	2.60795	1.03448	-0.929615
28	1	1	2	10	GCNT3	glycosyltransferase	NM_004751	-0.189597	2.98798	-0.0813836	-0.803257	-0.210989	1.03363
29	1	1	2	11	B4GALT5	glycosyltransferase	NM_004776	0.790706	1.47996	-0.326587	-0.158754	-0.269056	0.0844477
30	1	1	2	12	clathrin,_heavy_polypeptide	transport	NM_004859	-0.721677	0.555131	0.203382	0.00367066	-0.22474	-0.0560781
31	1	1	2	13	IL12_receptor_component	cytokine	U03187	4.22422	1.60883	4.04168	1.08788	2.33753	3.34222
32	1	1	2	14	CCR9	cytokine	U45982	-0.42004	2.66709	-6.42475	1.30108	-0.0898724	-1.92312
33	1	1	2	15	CCR5	cytokine	U54994	4.21333	2.5429	-0.884322	1.81157	1.37042	-0.118691
34	1	1	2	16	IL12Rbeta	cytokine	U64198	-0.116549	0.81826	1.74631	1.93479	2.88192	-0.410757
35	1	1	2	17	SLC/6c-kine/SCYA21	cytokine	U71092	-0.398127	-0.338035	-0.177952	0.938537	-0.134576	-1.21339
36	1	1	2	18	serine_dependent_phospholipase	signal transduction	U89386	-0.185648	0.288311	0.645094	-0.350311	0.318719	0.168753
37	1	1	3	1	microsomal_triglyceride_transfer_protein	lipid,fatty acid metabolism	NM_000253	-0.411208	-0.189978	0.144663	-0.628153	-0.40449	0.940485
38	1	1	3	2	carnitine/acylcarnitine_translocase	lipid,fatty acid metabolism	NM_000387	1.344	1.4083	0.972864	-0.107743	-0.087676	1.35515
39	1	1	3	3	hexosaminidase_A	carbohydrate metabolism	NM_000520	0.115404	0.496077	-1.20893	-1.12459	-1.24901	-1.39534
40	1	1	3	4	ABCB3	lipid,fatty acid metabolism / transporter	NM_000544	2.67837	2.59361	4.06513	3.21206	3.98321	3.0532
41	1	1	3	5	CYP11A	lipid,fatty acid metabolism	NM_000781	-1.28194	-2.83837	-1.3753	-2.53905	-3.21874	-4.04301
42	1	1	3	6	SLC2A4(facilitated_glucose_transporter)	carbohydrate metabolism / transporter	NM_001042	1.77051	1.83372	0.559793	1.07144	-0.718198	-0.419722
43	1	1	3	7	UDP-galactose_transporter	carbohydrate metabolism / transporter	NM_005660	1.53156	1.21224	1.57157	0.510885	0.478816	1.01438
44	1	1	3	8	ABCB6	lipid,fatty acid metabolism / transporter	NM_005689	-0.612714	-1.1914	-0.0311252	0.1698	-0.820145	-0.215535
45	1	1	3	9	CHST4/C6ST	carbohydrate metabolism	NM_005769	-0.546206	0.84705	-1.57981	0.389027	3.21444	2.06747
46	1	1	3	10	B3GALT5	glycosyltransferase	NM_006057	-0.477661	0.324815	-1.02901	-1.79208	-0.122338	-2.58069
47	1	1	3	11	6-phosphofructo-2-kinase/fructose-2,6-biphosphatase_2	carbohydrate metabolism	NM_006212	1.74433	-1.5348	0.348274	0.380177	0.198591	1.71419
48	1	1	3	12	Glucosidase I	carbohydrate metabolism	NM_006302	2.30686	3.00914	1.1857	1.62965	1.19822	1.44537
49	1	1	3	13	SCYA4	cytokine	NM_002984	-1.35765	-0.990721	1.97081	5.20322	1.53243	-0.189667
50	1	1	3	14	sex_hormone-binding_globulin	lipid,fatty acid metabolism	NM_001040	-0.674531	-0.550464	-7.18213	-1.36106	0.394939	-0.516582
51	1	1	3	15	CD62E/E-selectin	lectin	NM_000450	-0.696433	1.08144	-0.532443	0.907384	1.94276	-0.664288
52	1	1	3	16	retinoic_acid_receptor,_beta	signal transduction	NM_000965	4.00623	0.00174726	-0.249803	1.74565	1.53032	0.730423
53	1	1	3	17	PKC alpha	signal transduction	NM_002737	-1.78791	-2.45532	0.619652	-0.333922	-0.248905	1.17263
54	1	1	3	18	plasminogen_activator,_tissue	heparin binding protein	NM_000930	-3.41012	-2.441	-3.16767	-2.0422	-4.36933	-2.64278
55	1	1	4	1	CCR7	cytokine	NM_001838	0.306009	3.93584	1.88402	0.0510532	4.51182	-1.59304
56	1	1	4	2	ficolin 1	lectin	NM_002003	0.159135	-0.857041	0.727683	-0.864317	-1.83399	-4.56303
57	1	1	4	3	glutamine-fructose-6-phosphate_transaminase_1	carbohydrate metabolism	NM_002056	-0.134356	0.982652	0.261575	0.212619	0.059377	0.429396
58	1	1	4	4	IL-13	cytokine	NM_002188	-1.06712	-0.839943	-0.350996	-0.0496109	-1.18183	-3.52999
59	1	1	4	5	LAMP2/lysosomal-associated_membrane_protein_2	request / cell adhesion	NM_002294	-2.14917	-1.33016	-0.680951	-1.73955	-1.66388	-2.37413
60	1	1	4	6	GnT-V	glycosyltransferase	NM_002410	0.122635	0.55092	1.26765	0.15255	0.646575	0.78692
61	1	1	4	7	hyaluronoglucosaminidase_4	carbohydrate metabolism	NM_012269	3.10951	-0.302908	1.62161	0.486584	2.22677	0.0278957
62	1	1	4	8	phospholipase_A2,_group_IID	lipid,fatty acid metabolism	NM_012400	4.36482	2.27868	2.31284	0.628669	1.90027	1.2311
63	1	1	4	9	ST8Sia V	glycosyltransferase	NM_013305	-0.509225	-1.1528	-0.797633	-3.21073	-1.39866	-0.917557
64	1	1	4	10	delta-5_desaturase	lipid,fatty acid metabolism	NM_013402	2.9362	1.51732	-0.853361	-1.0932	-3.10994	1.23849
65	1	1	4	11	dTDP-D-glucose_4,6-dehydratase	carbohydrate metabolism	NM_014305	2.272	1.68728	2.62124	-1.31825	1.45509	2.64323
66	1	1	4	12	MINCLE	lectin	NM_014358	-0.455639	1.5738	0.439664	0.810813	2.21829	1.47578
67	1	1	4	13	laminin,_gamma_1	cell adhesion	NM_002293	0.231629	-0.189159	-0.175712	1.24738	-0.743088	-0.449108
68	1	1	4	14	integrin,beta_1	cell adhesion	XM_005799	-0.42601	-0.113412	-0.627781	-1.73266	-1.5963	-1.60976
69	1	1	4	15	inositol_polyphosphate-1-phosphatase	lipid,fatty acid metabolism / signal transduction	NM_002194	-1.96933	-1.59235	-3.00356	-2.19024	-2.92254	-6.94996
70	1	1	4	16	for_second_protein_of_inter-alpha-trypsin_inhibitor_complex	proteoglycan	X07173	-0.636776	1.90358	-0.534912	1.81964	2.78336	0.769655
71	1	1	4	17	IL-18R	cytokine	NM_003855	-0.724837	-0.369213	1.18994	0.312282	-0.0908989	0.814232
72	1	1	4	18	prostaglandin_transporter	lipid,fatty acid metabolism / transporter	NM_005630	-4.20612	-4.23842	-7.32747	-2.78444	-5.30027	-7.73678
73	1	1	5	1	LDL related_protein_2	lipid,fatty acid metabolism	NM_004525	-3.27845	-3.91829	-2.35979	-2.0976	-4.55996	-2.28935
74	1	1	5	2	Golgi_apparatus_protein_1	lectin	NM_012201	-1.23826	-0.72734	-0.933653	0.0650214	-0.994968	-1.10327
75	1	1	5	3	ABCC8	lipid,fatty acid metabolism / transporter	NM_000352	1.67112	1.71539	1.98886	2.23835	1.3868	2.38929
76	1	1	5	4	apolipoprotein_C-IV	lipid,fatty acid metabolism	NM_001646	-0.34881	-0.151419	1.92968	1.19465	-0.529541	-0.42716
77	1	1	5	5	phosphomevalonate_kinase	lipid,fatty acid metabolism	NM_006556	0.425071	1.38918	-0.13029	0.539082	0.389456	0.535709
78	1	1	5	6	galectin_9	lectin	NM_002308	-1.71527	-2.80617	1.70933	0.463662	-3.55923	-1.08338
79	1	1	5	7	gamma-glutamyltransferase-like_activity_1	lipid,fatty acid metabolism	NM_004121	-0.297713	-1.65341	-1.25005	-1.10022	-2.38788	-0.432857
80	1	1	5	8	COL3A1	cell structure	NM_000090	-8.28306	-6.62783	-6.56011	-4.6459	-7.47959	-6.32026
81	1	1	5	9	position_marker	control		-0.828061	-0.51203	0.404981	-0.340325	-0.168496	0.269585
82	1	1	5	10	early_growth_response_1	transcription factor	NM_001964	-5.07538	-3.87894	-3.64329	-2.89684	-2.85484	-4.73587
83	1	1	5	11	calnexin	carbohydrate metabolism	NM_001746	-0.840116	-0.00838184	-0.458482	-0.660992	0.164277	-0.0344841
84	1	1	5	12	CD69	lectin	NM_001781	0.0521301	0.389272	-7.28696	1.49972	0.151831	1.43057
85	1	1	5	13	CaM3	signal transduction	NM_005184	-1.20073	-2.82275	-1.0224	-1.40291	-1.51317	-1.00876
86	1	1	5	14	TGFb-activated_kinase-binding_protein_1	heparin binding protein	NM_006116	0.767221	-0.422812	0.911792	0.834275	0.527192	0.373214
87	1	1	5	15	COL17A1	cell structure	NM_000494	-0.261581	1.07175	0.758629	-0.590697	1.18469	-2.54944
88	1	1	5	16	phospholipase_D1,_phophatidylcholine-specific	lipid,fatty acid metabolism	NM_002662	-0.679256	1.73286	0.270967	0.729209	-0.564199	-0.723296
89	1	1	5	17	secreted_frizzled-related_protein_1	signal transduction	NM_003012	-3.81425	-4.29461	-2.40452	-3.34659	-3.01133	-7.52743
90	1	1	5	18	phosphatidylinositol_synthase	lipid,fatty acid metabolism	NM_006319	0.0195023	0.0695285	-0.339917	-0.308584	-0.610153	-0.639522
91	1	1	6	1	glucosamine_(N-acetyl)-6-sulfatase	carbohydrate metabolism	NM_002076	-1.42958	-0.866741	-1.57511	-1.78308	-5.24676	-2.15577
92	1	1	6	2	Gro-beta	cytokine	M36820	-1.47175	-1.70483	-6.82998	-2.55119	-1.13219	-4.38803
93	1	1	6	3	fucosidase,_alpha-L-_1	carbohydrate metabolism	NM_000147	-0.864207	-0.880455	0.0491308	-2.16767	-0.84565	-0.747388
94	1	1	6	4	EXT2	glycosyltransferase	U62740	0.460669	-0.356186	0.284123	-1.07133	-0.594352	-0.433032
95	1	1	6	5	DAD1	glycosyltransferase	NM_001344	0.390686	0.472249	0.133231	0.907031	0.251953	0.546091
96	1	1	6	6	coagulation_factor_II_(thrombin)_receptor	signal transduction	NM_001992	0.202585	-1.44602	-1.00264	-1.17659	-1.20236	-4.41994
97	1	1	6	7	vacuolar_sorting_protein_4	transport	NM_013245	-0.0935047	-0.300596	0.865454	0.7972	0.435166	0.735329
98	1	1	6	8	ABCF2	lipid,fatty acid metabolism / transporter	NM_005692	1.8115	1.53711	0.652447	0.669563	0.309458	0.795384
99	1	1	6	9	chitobiase	carbohydrate metabolism	NM_004388	1.94006	-0.604944	2.27923	0.473619	-0.276947	1.64361
100	1	1	6	10	-	-	-	-0.611933	-0.338399	-0.440173	0.182584	-0.0387613	-1.10472
101	1	1	6	11	NPC1-like_1	lipid,fatty acid metabolism	NM_013389	0.380508	-0.172271	0.356878	2.11989	1.62083	0.418866
102	1	1	6	12	GnT-II	glycosyltransferase	NM_002408	0.806965	0.603586	0.610679	-1.41376	0.429595	1.33027
103	1	1	6	13	-	-	-	0.0205756	0.972953	0.978122	0.977818	1.4088	1.34054
104	1	1	6	14	steroid 27-hydroxylase	lipid,fatty acid metabolism	NM_000784	-2.83922	-4.50095	-7.60244	-5.55225	-4.65854	-2.34422
105	1	1	6	15	COL4A1	cell structure	NM_001845	-2.63828	-2.48772	-4.14355	-2.78308	-3.40646	-2.87525
106	1	1	6	16	CCR1	cytokine	D10925	-0.620531	1.01638	-0.0205997	-1.76506	-0.595298	0.191665
107	1	1	6	17	CD1d	lymphocyte	J04142	-0.756052	2.1015	-1.08732	0.882306	-0.0940174	1.99237
108	1	1	6	18	CD95/Fas	lymphocyte	M67454	3.31873	0.658796	0.443575	0.222595	3.02195	0.656865
109	1	1	7	1	amphiphysin	transport	NM_001635	-2.18796	-2.22862	-2.23655	-4.50079	-3.3072	-4.61781
110	1	1	7	2	acyl-Coenzyme_A_dehydrogenase,_long_chain	lipid,fatty acid metabolism	NM_001608	-0.102719	-0.247772	0.521012	1.33533	-0.383297	0.858248
111	1	1	7	3	vitronhectin	cell adhesion	NM_000638	2.5941	0.254057	1.01289	-0.453031	-0.593498	-0.0702511
112	1	1	7	4	plasminogen_activator,_urokinase	heparin binding protein	NM_002658	-1.90391	-1.18456	-2.88428	-4.1432	-2.50996	-1.82012
113	1	1	7	5	thrombospondin_4	heparin binding protein	NM_003248	-1.79351	-0.898176	-1.70094	-3.96876	-2.17903	-2.26185
114	1	1	7	6	syndecan_4	proteoglycan	NM_002999	-5.73111	-5.0247	-3.93083	-2.62098	-6.93357	-4.39032
115	1	1	7	7	acetyl-CoA_synthetase	lipid,fatty acid metabolism	NM_018677	-0.862291	-1.12228	-2.78715	-1.39057	-3.03639	-0.425764
116	1	1	7	8	CD209L	lectin	NM_014257	-0.171942	1.43038	0.271673	0.557996	-0.395195	-2.71008
117	1	1	7	9	uronyl_2-sulfotransferase	carbohydrate metabolism	NM_005715	-1.07746	-0.679367	-0.774514	1.23975	-0.812223	-1.6951
118	1	1	7	10	choline_/_ethanolaminephosphotransferase	lipid,fatty acid metabolism	NM_006090	0.532639	0.877286	0.508735	0.306874	1.25487	0.488662
119	1	1	7	11	X-prolyl_aminopeptidase_(aminopeptidase_P)_2	GPI-anchored protein	NM_003399	-4.64619	-3.97256	-3.02629	-7.09812	-5.76402	-3.51421
120	1	1	7	12	adlican	proteoglycan	AF245505	-1.25256	-0.87873	-0.874777	-2.60488	-0.262336	-0.736222
121	1	1	7	13	SLC2A8(facilitated_glucose_transporter)	carbohydrate metabolism / transporter	NM_014580	-0.395352	-0.559042	-0.679543	-0.263922	-0.378959	-0.0734389
122	1	1	7	14	fatty-acid-Coenzyme_A_ligase,_long-chain_3	lipid,fatty acid metabolism	NM_004457	-0.774456	-0.468949	0.158851	1.58456	0.969455	0.810942
123	1	1	7	15	HS3ST2	carbohydrate metabolism	NM_006043	-0.847208	-1.28722	-0.537072	-2.21446	-0.570842	-0.548361
124	1	1	7	16	prostacyclin-stimulating_factor	lipid,fatty acid metabolism	S75725	-6.74505	-7.65747	-7.86357	-6.4969	-7.16071	-6.15491
125	1	1	7	17	TECK	cytokine	U86358	-0.296354	2.9736	-1.63805	1.98259	2.14079	-0.150892
126	1	1	7	18	SPT1	lipid,fatty acid metabolism	NM_006415	0.395553	0.385477	-0.24907	-0.0730238	-0.291365	-0.756026
127	1	1	8	1	leukotriene_A4_hydrolase	lipid,fatty acid metabolism	NM_000895	0.234896	0.586625	0.834296	0.159759	0.631754	0.016961
128	1	1	8	2	LDLR	lipid,fatty acid metabolism / receptor	NM_000527	1.24931	1.92477	1.85923	1.7381	2.02875	1.58429
129	1	1	8	3	CD103/aIEL	cell adhesion	NM_002208	-0.298474	-0.361857	0.592476	0.470775	0.771177	0.350912
130	1	1	8	4	ST6GalNAc II	glycosyltransferase	NM_006456	-5.0322	-3.92196	-2.40967	-5.77889	-6.25408	-3.0195
131	1	1	8	5	multimerin	heparin binding protein	NM_007351	-0.487728	-0.170717	0.184425	0.873736	-0.28834	0.974066
132	1	1	8	6	TGF-beta-1-induced_antiapoptotic_factor_1	heparin binding protein	NM_004740	1.00236	0.694518	0.0566159	0.947534	-0.472948	-0.165742
133	1	1	8	7	PKC delta	signal transduction	NM_006254	1.11005	0.016674	1.62713	-0.135251	1.25942	0.795101
134	1	1	8	8	lipoprotein_lipase	lipid,fatty acid metabolism	NM_000237	-1.67611	-1.34822	-1.0075	-0.734095	-1.14281	-4.00972
135	1	1	8	9	laminin,_alpha_2	cell adhesion	NM_000426	-1.52119	-1.41464	-0.877653	-1.97705	-1.51646	-1.61086
136	1	1	8	10	IL7 Rc	cytokine	M29696	-1.04433	-0.699662	0.691071	-0.353331	0.375284	-1.02774
137	1	1	8	11	-	-	-	-2.70315	-1.49499	-2.18532	0.290397	-0.513448	-5.63123
138	1	1	8	12	UDP-glucose_pyrophosphorylase_2	carbohydrate metabolism	NM_006759	-1.85354	-1.30127	0.134396	-0.0793326	-0.284051	-0.391262
139	1	1	8	13	beta-catenin-interacting_protein	signal transduction	NM_020248	0.0933617	-0.0104678	-0.234317	-0.0483431	-0.25212	-0.162924
140	1	1	8	14	-			-0.909651	-0.0681181	-0.759871	-0.290219	1.42847	0.118484
141	1	1	8	15	-	-	-	2.01054	1.11037	-0.187921	0.428198	1.7513	1.0448
142	1	1	8	16	tenascin_XA	heparin binding protein	NM_007116	-4.96696	-4.28676	-3.31172	-3.6834	-4.78266	-3.92325
143	1	1	8	17	ataxia_telangiectasia_and_Rad3_related	signal transduction	NM_001184	3.05449	1.25105	2.54148	1.00583	1.68401	2.61126
144	1	1	8	18	B4GALT3	glycosyltransferase	NM_003779	2.16335	1.31622	1.489	2.15251	1.10247	1.71116
145	1	1	9	1	galectin_2	lectin	NM_006498	-2.79369	-4.73881	-2.83762	-3.04599	-5.51347	-2.40905
146	1	1	9	2	beta-galactosidase 1	carbohydrate metabolism	NM_000404	-0.332513	0.510679	-1.01368	-0.815996	-0.202416	-0.714713
147	1	1	9	3	regenerating_islet-derived_1_alpha	lectin	NM_002909	2.74407	2.26928	1.70112	-1.47326	-0.259202	0.359309
148	1	1	9	4	position_marker	control		-0.725299	-0.524116	0.339139	-0.190282	-0.307369	0.135789
149	1	1	9	5	phosphorylase,_glycogen	carbohydrate metabolism	NM_002862	0.0451266	-0.495248	-0.71583	-0.648256	-1.36228	-0.250654
150	1	1	9	6	PDK1/3-phosphoinositide_dependent_protein_kinase-1	signal transduction	NM_002613	0.240128	-0.106013	-0.207787	0.0875864	-0.640019	-0.464143
151	1	1	9	7	lambda-A	control		0.281034	0.306744	0.589838	-0.446322	-0.0488629	0.0580215
152	1	1	9	8	lambda-B	control		4.34746	2.19686	-1.13374	1.43307	-0.248132	1.26495
153	1	1	9	9	lambda-C	control		-0.239513	0.984295	0.276085	0.813056	2.51499	2.0592
154	1	1	9	10	pUC19	control	L09137	0.914925	1.62458	1.99869	0.870404	3.85596	1.5741
155	1	1	9	11	E._coli_ompA	control		-0.447028	1.93747	0.827117	0.977765	2.81274	0.835844
156	1	1	9	12	Arabidopsis_chlorophyll_ab_binding_protein	control	AB038714	-0.211417	-0.30692	1.50343	2.34446	-0.344814	3.94721
157	1	1	9	13	_	_		-1.31694	-0.156457	3.15115	2.54395	3.03331	2.65404
158	1	1	9	14	SLC2A5(facilitated_glucose_transporter)	carbohydrate metabolism / transporter	NM_003039	-2.14301	-2.83831	1.87466	1.66326	2.12512	1.52341
159	1	1	9	15	FGF13	heparin binding protein	NM_004114	-1.3576	-0.710295	-0.886974	-1.75177	-0.975643	-1.99493
160	1	1	9	16	surfactant,_pulmonary-associated_protein_A1	lectin	NM_005411	-8.99372	-9.73528	-7.78185	-8.46611	-6.09673	-7.44921
161	1	1	9	17	sterol-C4-methyl_oxidase-like	lipid,fatty acid metabolism	NM_006745	-0.0188243	0.440629	0.184195	1.14066	0.416795	0.506577
162	1	1	9	18	phosphoacetylglucosamine mutase	carbohydrate metabolism	NM_015599	1.62949	-0.16264	1.31162	0.47226	1.0068	0.880489
163	1	1	10	1	glypican_3	proteoglycan	NM_004484	-2.99338	-3.82606	-1.61205	-4.90824	-3.87354	-2.44994
164	1	1	10	2	activating_NK-A1_receptor	lectin	AJ223153	-0.344748	1.96645	3.92586	0.165631	3.02036	0.264952
165	1	1	10	3	DiGeorge_syndrome_critical_region_gene_2	lectin	NM_005137	-0.605515	-1.39437	-1.41923	-0.153652	-1.22827	-0.898662
166	1	1	10	4	galactosidase,_alpha	carbohydrate metabolism	NM_000169	1.33724	1.47068	1.96593	1.5082	1.26027	1.4653
167	1	1	10	5	ADP-ribosylation_factor_3	transport	NM_001659	-0.429982	0.358587	-0.659906	-1.21778	-1.02882	-0.798761
168	1	1	10	6	hydroxyprostaglandin_dehydrogenase_15	lipid,fatty acid metabolism	NM_000860	-1.12104	-1.45359	-2.95035	-2.79701	-1.1067	-2.8109
169	1	1	10	7	actin,_beta	control	X00351	-0.881023	-0.691705	0.312262	-0.0424152	-0.086305	0.152932
170	1	1	10	8	transferrin_receptor	control	X01060	2.41646	2.78122	1.11295	1.38906	1.58282	1.90647
171	1	1	10	9	phospholipase_A2,_group_V	control	U03090	-0.912184	0.314557	-0.804344	-1.90759	-0.229158	-1.30519
172	1	1	10	10	glyceraldehyde-3-phosphate_dehydrogenase	control	M33197	-0.652554	0.239875	0.704707	0.494741	-0.304728	-0.988457
173	1	1	10	11	tubulin,_alpha_2	control	AF005392	-0.338079	-0.483309	-0.7372	-0.746854	-0.16754	-0.0848875
174	1	1	10	12	ribosomal_protein_S5	control	U14970	1.48771	0.57116	-0.227267	0.542119	1.4129	0.872279
175	1	1	10	13	PAPS synthetase	carbohydrate metabolism	AF105227	0.29384	-0.218731	0.299266	-0.0717838	0.0738883	0.779761
176	1	1	10	14	CD11b/Mac-1	cell adhesion	J03925	-0.801584	1.43864	0.869332	0.17814	-0.413927	0.319347
177	1	1	10	15	saposin	lipid,fatty acid metabolism	M32221	-1.55912	-2.14688	-3.6265	-3.25413	-2.88278	-4.01078
178	1	1	10	16	aspartylglucosaminidase	carbohydrate metabolism	NM_000027	-1.07332	-0.912713	1.55614	-1.0758	0.477553	0.686955
179	1	1	10	17	galactose-1-phosphate_uridylyltransferase	carbohydrate metabolism	NM_000155	1.32491	0.680608	1.34025	1.03003	0.723373	0.189094
180	1	1	10	18	hydroxyacyl-Coenzyme_A_dehydrogenase/3-ketoacyl-Coenzyme_A_thiolase/enoyl-Coenzyme_A_hydratase	lipid,fatty acid metabolism	NM_000182	0.568198	0.522534	-1.37441	-0.810934	-0.106955	-0.482139
181	1	1	11	1	lysophosphatidic_acid_acyltransferase,_beta	lipid,fatty acid metabolism	NM_006412	0.663485	0.0645675	-0.975388	-0.254121	-0.641172	-0.194531
182	1	1	11	2	acetyl-Coenzyme_A_carboxylase_alpha	lipid,fatty acid metabolism	NM_000664	1.01957	1.51576	1.03475	0.395203	0.979248	0.876167
183	1	1	11	3	ribophorin_II	carbohydrate metabolism	NM_002951	1.1971	1.88829	0.811664	-0.152145	0.643665	-0.57298
184	1	1	11	4	thyroid_hormone_receptor,_beta_(avian_erythroblastic_leukemia_viral_(v-erb-a)_oncogene_homolog_2	signal transduction	NM_000461	-0.102111	-1.42203	-1.02592	-0.427763	-2.00401	-4.74911
185	1	1	11	5	serine_protease_inhibitor,_Kunitz_type_1	heparin binding protein	NM_003710	0.0947516	-3.21696	-2.07499	-2.83586	-4.4684	-2.12071
186	1	1	11	6	-	-	-	4.64813	2.29548	-0.557751	1.0815	2.24079	1.6494
187	1	1	11	7	general_transcription_factor_IIB	control	X59268	2.30447	1.51432	1.82858	2.19957	1.68366	1.76541
188	1	1	11	8	ATP_synthase,_H+_transporting,_mitochondrial_F0_complex,_subunit_b,_isoform_1	control	X60221	-0.231216	-0.0879283	-0.118778	0.133973	0.76517	0.308804
189	1	1	11	9	lambda-A	control		0.264481	-0.0165465	0.0760147	-0.515085	-0.0718821	0.00283792
190	1	1	11	10	pUC19	control	L09137	-0.0803996	1.96601	1.76833	2.50323	3.43856	1.7139
191	1	1	11	11	actin,_beta	control	X00351	-0.92416	-0.853568	0.0248992	-0.206718	0.0261583	0.249001
192	1	1	11	12	transferrin_receptor	control	X01060	2.53637	3.16849	1.44209	1.51445	1.01086	1.79134
193	1	1	11	13				-0.116934	10.2859	3.20421	6.14984	0.786258	-0.258238
194	1	1	11	14				-0.0393625	8.69562	-2.76246	5.9894	-0.394658	5.40737
195	1	1	11	15				4.22055	3.4714	2.22072	-0.0410205	-0.315589	-0.964682
196	1	1	11	16				2.29065	6.7851	3.74775	-0.0762685	6.17992	3.88588
197	1	1	11	17				-0.0598456	0.0220235	-0.953705	-0.544511	-0.475851	-1.17232
198	1	1	11	18				0.339824	0.0411649	-2.77579	-0.404443	3.53855	-0.352427
199	1	1	12	1	phospholipase_A2,_group_VI	lipid,fatty acid metabolism	NM_003560	-0.779031	-1.48696	0.122505	-0.570359	-0.326152	-1.26265
200	1	1	12	2	Wnt_inhibitory_factor-1	signal transduction	NM_007191	-1.42511	-1.1521	-1.60154	-2.5231	-1.24523	-3.06341
201	1	1	12	3	COL5A3	cell structure	AF177941	-1.42891	-1.43288	-1.90444	0.221418	-1.92631	-1.77279
202	1	1	12	4	plasminogen_activator_inhibitor-1	heparin binding protein	M16006	-2.22639	-1.45079	-1.08404	-0.957715	-2.12711	-1.99475
203	1	1	12	5	heparin-binding_EGF-like_growth_factor	heparin binding protein	M60278	-0.554166	-1.24249	-0.721945	0.109547	-1.74543	0.237015
204	1	1	12	6	sulfate_transporter	carbohydrate metabolism / transporter	NM_000112	3.58291	0.991686	1.55529	1.36066	1.74819	-2.88418
205	1	1	12	7	phospholipase_A2,_group_V	control	U03090	-0.69602	-0.498325	-1.79743	-0.543188	-0.611619	0.147666
206	1	1	12	8	glyceraldehyde-3-phosphate_dehydrogenase	control	M33197	-0.524037	0.511273	-1.33479	0.680545	-0.466301	0.493637
207	1	1	12	9	tubulin,_alpha_2	control	AF005392	-0.287168	-0.521118	-0.859373	-0.662163	-0.206214	-0.0717249
208	1	1	12	10	ribosomal_protein_S5	control	U14970	1.44048	0.542094	0.886042	0.484003	1.38875	0.907097
209	1	1	12	11	general_transcription_factor_IIB	control	X59268	2.88209	1.52747	2.30236	2.23061	1.66806	1.76245
210	1	1	12	12	ATP_synthase,_H+_transporting,_mitochondrial_F0_complex,_subunit_b,_isoform_1	control	X60221	-0.464642	-0.118823	0.297429	-0.0993128	0.713028	0.305536
211	1	1	12	13				-0.117005	4.95788	0.0249352	0.00738121	-0.286684	1.07283
212	1	1	12	14				4.72333	6.3086	-2.75975	5.35374	-0.359742	3.51862
213	1	1	12	15				3.06376	-0.234849	-4.60691	2.40946	2.02112	6.77574
214	1	1	12	16				3.81501	-0.0251143	-2.95168	-0.518701	4.69605	8.15243
215	1	1	12	17				0.0114272	0.775688	0.985805	0.807324	6.7139	5.04096
216	1	1	12	18				4.62395	4.21215	2.40009	-0.100999	5.33196	7.06462
217	1	1	13	1	frizzled-related_protein	signal transduction	NM_001463	-1.1556	-1.89262	-1.39685	-4.16218	-2.40374	-3.57995
218	1	1	13	2	glycogen_synthase_1	carbohydrate metabolism	NM_002103	2.11177	0.754297	1.31612	1.06829	0.927316	0.985493
219	1	1	13	3	microsomal_glutathione_S-transferase_2	lipid,fatty acid metabolism	NM_002413	-1.35439	-1.99765	-2.88849	-1.66149	-3.64148	-1.01383
220	1	1	13	4	metaxin_1	heparin binding protein	NM_002455	-0.193217	0.598251	-0.838172	-0.141275	-0.737011	-0.9284
221	1	1	13	5	mevalonate_(diphospho)_decarboxylase	lipid,fatty acid metabolism	NM_002461	-0.152859	-0.111355	0.167931	1.56769	1.46346	1.44459
222	1	1	13	6	PAK3	LAB / signal transduction	NM_002578	1.2667	-0.740021	-0.987394	0.853595	-0.11429	-0.0120698
223	1	1	13	7	ST6Gal I	glycosyltransferase	NM_003032	0.667009	-0.208451	1.9452	2.70352	1.98026	2.59159
224	1	1	13	8	HS3ST1	carbohydrate metabolism	NM_005114	-0.741173	-1.27901	-0.742099	-0.450216	-0.721648	-0.814618
225	1	1	13	9	contactin_1	cell adhesion	NM_001843	-2.2805	-2.23123	-0.709637	-1.50764	-1.88804	-1.15571
226	1	1	13	10	GALNT1	glycosyltransferase	NM_020474	2.9403	0.68815	1.1195	0.442731	2.65842	2.89141
227	1	1	13	11	PLXNC1	GPI-anchored protein	NM_005761	3.46694	2.1235	0.0418905	0.624427	1.13036	0.92489
228	1	1	13	12	FUT5	glycosyltransferase	NM_002034	2.12488	1.48801	1.1649	1.48962	-0.511222	1.90507
229	1	1	13	13	phospholipase_A2,_group_X	lipid,fatty acid metabolism	NM_003561	2.30614	0.351413	3.19321	1.91217	2.6093	2.8514
230	1	1	13	14	FGF12B	heparin binding protein	NM_004113	-0.791821	-0.709339	0.846514	-0.934564	-0.679137	0.17243
231	1	1	13	15	FGF10	heparin binding protein	NM_004465	-0.822789	-0.0532474	2.30551	-1.02219	2.74438	0.855814
232	1	1	13	16	mannosidase,_alpha,_class_1A,_member_1	carbohydrate metabolism	NM_005907	0.771652	2.32931	1.52309	1.75923	-0.12103	0.953796
233	1	1	13	17	PCP4/PEP19	signal transduction	NM_006198	-4.31898	-4.79135	-2.97479	-6.03232	-4.38544	-2.98122
234	1	1	13	18	phosphatidylcholine_transfer_protein	lipid,fatty acid metabolism	NM_021213	-1.66466	-0.965202	0.548902	-1.56839	-0.595318	0.965625
235	1	1	14	1	lysophospholipase_II	lipid,fatty acid metabolism	NM_007260	1.26744	0.980531	0.715216	1.16388	1.02518	0.692831
236	1	1	14	2	FGF_receptor_activating_protein_1	heparin binding protein	NM_014489	1.89581	1.09458	0.802081	0.117581	0.330685	0.534023
237	1	1	14	3	HMT-1/ALG1	glycosyltransferase	NM_019109	2.13043	1.84807	1.02602	0.513536	1.01779	0.881253
238	1	1	14	4	GPI transamidase	carbohydrate metabolism	AF022913	1.68824	1.17552	0.647339	-0.938168	-0.649231	1.65383
239	1	1	14	5	CD164/sialomucin	glycoprotein	NM_006016	-0.507059	-0.498665	-1.08651	-0.893375	-1.32375	-1.04873
240	1	1	14	6	phospholipase_A2,_group_IB	lipid,fatty acid metabolism	NM_000928	0.257402	-1.13391	-2.12717	-1.64225	-0.215557	-1.22029
241	1	1	14	7	UDP-GlcNAc transporter	carbohydrate metabolism / transporter	NM_012243	1.52542	1.51557	1.98293	1.11471	0.735549	1.82037
242	1	1	14	8	ST6GalNAc VI	glycosyltransferase	NM_013443	0.784885	-0.932459	-0.463795	0.104891	-0.467632	-1.52976
243	1	1	14	9	glucosidase,_alpha	carbohydrate metabolism	NM_000152	-2.60626	-1.25262	-2.09187	-0.725311	-2.49481	-2.59686
244	1	1	14	10	GlcAT-S 3'	glycosyltransferase	BI820132/BG699432	3.63412	1.05216	0.672981	-0.551865	2.11996	1.86579
245	1	1	14	11				-0.0136315	-0.242418	1.01566	-0.65569	-0.60684	4.0334
246	1	1	14	12				-0.00168368	-0.0119986	-1.11263	-0.115652	-0.771144	6.067
247	1	1	14	13	ST8Sia II/STX	glycosyltransferase	NM_006011	3.54846	2.54916	1.54655	0.162727	2.75262	1.40848
248	1	1	14	14	GALNT4	glycosyltransferase	NM_003774	-0.494331	2.49429	-7.04454	-1.23325	-0.472656	1.94415
249	1	1	14	15	mannosidase,_alpha,_class_2B,_member_1	carbohydrate metabolism	NM_000528	0.812429	-0.0921647	0.399773	0.911837	0.834676	0.343461
250	1	1	14	16	glucuronidase,_beta	carbohydrate metabolism	NM_000181	1.27479	0.668959	0.169234	0.980078	0.471561	0.0140244
251	1	1	14	17	-	-	-	5.01988	1.75803	1.76428	-0.899264	0.638879	1.15461
252	1	1	14	18	CHST7/C6ST2/GlcNAc6ST4	carbohydrate metabolism	NM_019886	2.11249	-0.988599	-0.273497	1.06272	0.870936	1.43675
253	1	1	15	1	diphtheria_toxin_receptor	heparin binding protein	NM_001945	-0.816611	-1.25457	-0.837265	-3.27631	-1.82123	0.24642
254	1	1	15	2	killer_cell_lectin-like_receptor_subfamily_B,_member_1	lectin	NM_002258	1.28979	1.47779	-0.757079	0.767502	-0.215017	-0.240185
255	1	1	15	3	TGFBR2	heparin binding protein	NM_003242	-2.67993	-2.78455	-2.32982	-3.13527	-4.03488	-1.64276
256	1	1	15	4	myomesin_1	cell structure	NM_003803	1.51566	0.268979	-2.57132	1.21684	0.446211	-0.928736
257	1	1	15	5	myomesin_(M-protein)_2	cell structure	NM_003970	-1.40952	-0.834566	-1.17292	0.194613	-0.33716	-0.500215
258	1	1	15	6	estrogen-related_receptor_alpha	lipid,fatty acid metabolism	NM_004451	0.489537	0.12718	0.025467	-0.314281	0.696329	0.0975839
259				7	-	-	-	-0.0841062	6.35461	1.12596	4.17278	-0.346989	0.162449
260				8	-	-	-	-0.239777	8.62621	0.517487	9.04197	-0.398168	4.81176
261				9	-	-	-	3.51031	-0.0318105	-0.531625	5.54707	-0.407868	0.71658
262				10	-	-	-	5.62955	7.07119	0.983954	-0.0756809	-0.339338	6.9832
263				11	-	-	-	-0.156214	5.4006	1.19741	-0.778772	1.88383	2.48397
264				12	-	-	-	-0.117763	6.37874	2.6825	2.58478	5.83016	0.737935
265	1	1	15	13	Siglec-1/sialoadhesin	lectin	NM_023068	1.08035	0.805418	1.21967	0.0811376	0.495641	1.22799
266	1	1	15	14	FUT9	glycosyltransferase	NM_006581	-0.61083	2.24801	2.18288	1.1557	-0.224298	0.0395752
267	1	1	15	15	WNT16	signal transduction	NM_057168	1.00136	-0.799993	1.37286	-0.0187177	0.0264531	1.54988
268	1	1	15	16	hyaluronan synthase 1	glycosyltransferase	NM_001523	-0.543885	-0.231969	1.9091	-0.758479	0.270064	0.566401
269	1	1	15	17	ST3Gal II	glycosyltransferase	NM_006927	0.131557	-0.249768	-0.225779	0.432052	0.403218	0.411324
270	1	1	15	18	SGK2	signal transduction	NM_170693	-1.97891	-0.689167	-1.23847	-1.09392	-1.85673	-1.06464
271	1	1	16	1	position_marker	control	AF230073	-0.636515	-0.887213	0.479282	0.442423	0.00358675	-0.173931
272	1	1	16	2	odz_(odd_Oz/ten-m,_Drosophila)_homolog_1	heparin binding protein	NM_014253	-0.266235	-0.0930927	2.59336	1.05131	-0.127087	1.76178
273	1	1	16	3	DCIR	lectin	NM_016184	0.7466	-0.0654842	-0.723611	0.296229	-0.280857	1.06009
274	1	1	16	4	ADAMTS9	signal transduction	NM_020249	3.46323	0.700971	-0.253728	-0.135584	0.554666	0.349855
275	1	1	16	5	GlcNAcT IV homologue	glycosyltransferase	AB024729	-0.354	-0.294286	-7.15368	1.93052	-0.543006	-2.61229
276	1	1	16	6	GalNAc4ST-2	carbohydrate metabolism	AF239821	-0.649429	1.79251	0.483546	-1.27374	-0.162473	-0.403749
277				7	-	-	-	3.87088	7.67038	2.6186	4.72371	2.93725	6.20128
278				8	-	-	-	3.18162	0.0082484	-5.69714	-0.625936	-0.358901	1.18939
279				9	-	-	-	-0.291095	7.14512	1.68057	0.388818	-0.499235	2.11378
280				10	-	-	-	-0.171463	-0.200828	2.61434	-0.454933	3.88624	2.07594
281				11	-	-	-	-0.209198	8.43649	1.94187	4.16457	1.29049	0.632813
282				12	-	-	-	1.3672	-0.077449	2.52841	-0.210712	-0.445397	-1.29603
283	1	1	16	13	caveolin_3	transport	NM_001234	-0.640904	-0.336744	-6.87016	-0.77671	-0.239542	1.09402
284	1	1	16	14	carboxylesterase_2	lipid,fatty acid metabolism	NM_003869	-1.99937	-2.47458	-1.32069	-1.57735	-2.2057	-1.65598
285	1	1	16	15	lysophosphatidic_acid_acyltransferase,_alpha	lipid,fatty acid metabolism	NM_006411	-0.343732	-0.0673358	-1.39852	-0.603551	-1.26723	-0.923054
286	1	1	16	16	TM7SF2	lipid,fatty acid metabolism	NM_003273	-3.56236	-3.59447	-5.26732	-4.08736	-5.10381	-4.79006
287	1	1	16	17	acetyl-Coenzyme_A_acyltransferase_1	lipid,fatty acid metabolism	NM_001607	-1.10353	-2.03764	-2.66648	-2.03709	-1.93145	-1.99364
288	1	1	16	18	position_marker	control		-1.05174	-1.12599	0.125112	0.0927814	-0.295576	0.103803
289	1	2	1	1	position_marker	control		-0.630074	-0.536402	0.417368	-0.0878921	0.0319103	0.337536
290	1	2	1	2	PIG-M	glycosyltransferase	AB028127	0.879543	0.884058	0.165558	0.147749	0.376887	-1.2891
291	1	2	1	3	CCR6	cytokine	AF014958	2.02204	0.103057	0.0076227	1.05601	-0.373989	-0.686099
292	1	2	1	4	sterol_12-alpha-hydroxylase	lipid,fatty acid metabolism	AF090320	2.07125	0.468721	0.579076	0.489788	1.15941	1.18403
293	1	2	1	5	IL-12	cytokine	AF101062	2.75447	1.54675	0.0790697	0.799139	0.432515	1.25724
294	1	2	1	6	Siglec-9	lectin	AF135027	0.0074016	0.339693	1.1573	-0.116918	0.875906	0.706196
295	1	2	1	7	WNT8B	signal transduction	NM_003393	5.43943	0.771037	1.58459	0.98148	1.59519	2.40551
296	1	2	1	8	WNT10B	signal transduction	NM_003394	2.45223	3.03209	-0.0946023	-1.23308	-0.421421	-1.17444
297	1	2	1	9	phosphoinositide-3-kinase,_regulatory_subunit,_polypeptide_3	lipid,fatty acid metabolism	NM_003629	0.0788479	-0.149061	-0.041388	0.205336	-0.811538	0.766458
298	1	2	1	10	diacylglycerol_kinase,_epsilon	lipid,fatty acid metabolism	NM_003647	1.33749	0.759291	1.31536	0.640169	-0.36876	1.16276
299	1	2	1	11	microsomal_NAD+-dependent_retinol_dehydrogenase_4	lipid,fatty acid metabolism	NM_003708	0.251458	-0.503698	0.840349	0.991656	-0.738287	1.39927
300	1	2	1	12	phosphatidic_acid_phosphatase_type_2C	lipid,fatty acid metabolism	NM_003712	-0.261733	-1.97658	-2.10441	-1.71987	-2.15799	-1.98054
301	1	2	1	13	GALNT7	glycosyltransferase	NM_017423	1.89761	0.0608173	1.21154	-0.0431168	1.02485	1.06997
302	1	2	1	14	A4GALT/Gb3/CD77_synthase	glycosyltransferase	NM_017436	0.038043	-0.543185	0.915449	-2.67318	0.755408	2.05697
303	1	2	1	15	SLC2A6(facilitated_glucose_transporter)	carbohydrate metabolism / transporter	NM_017585	2.43319	1.73152	0.801099	1.77656	1.41947	2.19926
304	1	2	1	16	C4ST1	carbohydrate metabolism	NM_018413	1.20337	0.942026	-1.41222	-0.171293	-0.90636	-0.4664
305	1	2	1	17	N-acetytlneuraminic_acid_phophate_synthase	carbohydrate metabolism	NM_018946	1.35314	2.35131	1.75687	0.818222	1.55913	1.40718
306	1	2	1	18	position_marker	control		-0.731203	-0.389527	0.364522	0.141321	-0.0359667	-0.0845208
307	1	2	2	1	CaM2	signal transduction	D45887	-1.25704	-0.405974	-0.376157	-0.417228	-0.0846667	-0.328592
308	1	2	2	2	CD28	lymphocyte	J02988	0.0601562	1.66535	-0.579419	1.41008	0.801307	1.57699
309	1	2	2	3	CD86/B7-2	lymphocyte	L25259	2.24312	0.269603	2.28345	0.850727	1.94032	1.36929
310	1	2	2	4	CaM1	signal transduction	M19311	-1.25062	-0.270274	-0.474789	-0.387347	-0.295348	-0.423647
311	1	2	2	5	TNFR	signal transduction	M32315	0.762847	1.33091	-2.87963	0.532111	-0.482463	-2.26334
312	1	2	2	6	Gro-gamma	cytokine	M36821	-0.063378	-0.916345	-1.80302	-0.461227	-2.17832	-1.18768
313	1	2	2	7	6-phosphofructo-2-kinase/fructose-2,6-biphosphatase_4	carbohydrate metabolism	NM_004567	0.177495	0.841523	0.100711	-0.690963	1.34635	-0.120856
314	1	2	2	8	vanin_2	GPI-anchored protein	NM_004665	0.0668937	-0.884972	2.3115	1.4213	2.16968	2.06046
315	1	2	2	9	myotubularin_related_protein_4	lipid,fatty acid metabolism / signal transduction	NM_004687	-0.3775	-0.0742702	-0.0120451	-0.147163	0.755214	0.48071
316	1	2	2	10	B4GALT6	glycosyltransferase	NM_004775	0.0704702	-0.714552	0.94002	-0.451193	-0.254496	1.87689
317	1	2	2	11	NDST3	carbohydrate metabolism	NM_004784	0.151889	0.5163	1.83341	0.99041	1.81901	2.1266
318	1	2	2	12	FK506_binding_protein_12-rapamycin_associated_protein__1	signal transduction	NM_004958	0.395686	-0.196797	-0.315053	0.336894	-0.00141194	-0.216848
319	1	2	2	13	CXCR1/IL8Ra	cytokine	U11870	-0.191159	1.4909	2.10254	0.795902	2.18112	2.61677
320	1	2	2	14	TNFR2	signal transduction	U52165	0.932034	1.37173	-1.80824	-0.943873	-0.610534	-2.71916
321	1	2	2	15	CD56/NCAM	glycoprotein	U63041	-3.27453	-2.77193	-3.20458	-2.51532	-4.30282	-5.29922
322	1	2	2	16	MICB(MHC-I)	lymphocyte	U65416	2.43312	2.38983	2.87815	2.33181	1.23605	2.69333
323	1	2	2	17	MDC/STCP-1/SCYA22	cytokine	U83171	0.0612045	1.86254	1.92148	0.0493964	2.01698	3.42536
324	1	2	2	18	TRAILR	lymphocyte	U90875	4.31683	2.88739	2.01506	2.21336	1.71928	3.64782
325	1	2	3	1	fatty_aldehyde_dehydrogenase	lipid,fatty acid metabolism	NM_000382	-2.80049	-2.00469	-1.74973	-3.94843	-1.26236	-2.30582
326	1	2	3	2	CD31/PECAM1	glycoprotein / cell adhesion	NM_000442	-5.69824	-4.0097	-3.41849	-2.9508	-2.92878	-4.35697
327	1	2	3	3	P0	glycoprotein / cell adhesion	NM_000530	-0.065935	0.531657	1.56385	1.0209	1.11367	0.836441
328	1	2	3	4	IL-10	cytokine	NM_000572	0.118132	-0.564416	-0.72082	-1.37463	0.800647	0.64318
329	1	2	3	5	CD49d/a4-integrin	cell adhesion	NM_000885	3.53915	2.41282	1.60728	1.06707	1.9517	1.72685
330	1	2	3	6	acetyl-Coenzyme_A_carboxylase_beta	lipid,fatty acid metabolism	NM_001093	-0.112301	0.0602022	-1.53444	-0.911761	-0.635287	0.0122849
331	1	2	3	7	ST8Sia IV/PST	glycosyltransferase	NM_005668	4.42436	-0.573166	0.889114	1.79079	0.844438	1.47434
332	1	2	3	8	glypican_6	proteoglycan	NM_005708	2.91662	-0.778039	2.18557	-0.0270829	1.5091	0.117277
333	1	2	3	9	ABCC4	lipid,fatty acid metabolism / transporter	NM_005845	-0.0583257	-0.534767	0.280026	-0.0903006	0.0393891	1.02904
334	1	2	3	10	CD20	lymphocyte	NM_006138	0.0793783	1.24003	1.11145	1.62911	1.33859	1.2445
335	1	2	3	11	phosphotidylinositol_transfer_protein	lipid,fatty acid metabolism	NM_006224	1.81138	-1.13555	0.299501	-0.778588	0.140201	-1.10658
336	1	2	3	12	macrophage_lectin_2	lectin	NM_006344	2.48092	-0.553562	-0.264382	0.511428	-0.234608	-0.913437
337	1	2	3	13	MCP-1/SCYA2	cytokine	NM_002982	-5.62368	-7.21401	-5.67229	-3.89173	-3.56601	-4.62089
338	1	2	3	14	CD62L/L-selectin	lectin	NM_000655	0.102821	-0.858283	0.878168	-0.688196	2.72033	-0.271748
339	1	2	3	15	arylsulfatase_C,_isozyme_S_	carbohydrate metabolism	NM_000351	0.158242	2.65988	0.985997	0.0797633	0.0456791	1.52461
340	1	2	3	16	PKC beta1	signal transduction	NM_002738	-1.64152	-2.52117	-0.565356	0.177268	-0.329639	-3.06123
341	1	2	3	17	plasminogen_activator,_urokinase_receptor	heparin binding protein	NM_002659	-2.29672	-2.38974	-1.2123	-1.95996	-3.1695	-3.82813
342	1	2	3	18	PIG-A	glycosyltransferase	NM_002641	2.05195	1.85387	1.47463	1.86747	1.02308	1.9405
343	1	2	4	1	CD23A	lymphocyte	NM_002002	0.119553	-0.0881055	2.59213	1.26111	2.53848	1.61861
344	1	2	4	2	galactokinase_2	carbohydrate metabolism	NM_002044	0.438374	0.390666	-0.731369	-1.62071	-0.933347	0.414081
345	1	2	4	3	hexokinase_3	carbohydrate metabolism	NM_002115	1.2033	-0.591962	-1.51586	-0.694631	-0.104233	0.636794
346	1	2	4	4	killer_cell_lectin-like_receptor_subfamily_D,_member_1	lectin	NM_002262	0.0359795	0.729923	-0.395272	1.06543	1.61721	1.03726
347	1	2	4	5	galectin_1	lectin	NM_002305	-1.29493	-2.33771	-5.13098	-4.88683	-5.06854	-5.9404
348	1	2	4	6	macrophage_scavenger_receptor_1	lipid,fatty acid metabolism	NM_002445	-0.021856	0.713403	-0.392948	0.398534	-0.942749	-0.502665
349	1	2	4	7	LCAT-like_lysophospholipase	lipid,fatty acid metabolism	NM_012320	0.16909	0.00712783	-0.681596	1.15406	-2.26774	1.09206
350	1	2	4	8	anion/sugar_transporter	carbohydrate metabolism / transporter	NM_012434	-0.50345	-0.703221	-1.07717	-0.415893	0.706545	-0.258416
351	1	2	4	9	POMT2	glycosyltransferase	NM_013382	0.161385	-0.00142211	0.0831091	0.354373	0.473964	-0.00413612
352	1	2	4	10	GnT-IVb	glycosyltransferase	NM_014275	0.779641	0.798913	-1.37726	-0.530751	-0.604244	-0.444741
353	1	2	4	11	phosphoinositide-3-kinase,_regulatory_subunit,_polypeptide_p101	lipid,fatty acid metabolism	NM_014308	0.0519821	-1.25049	1.39729	0.392719	0.70385	0.207653
354	1	2	4	12	Siglec-7	lectin	NM_014385	0.189258	-0.938706	0.290877	0.550103	0.117692	-0.203692
355	1	2	4	13	laminin,_alpha_4	cell adhesion	NM_002290	-1.20535	-3.47602	-2.23538	-4.83059	-2.31127	-3.55168
356	1	2	4	14	integrin,_alpha_L	cell adhesion	NM_002209	2.3192	1.18482	2.24922	-3.41126	1.44465	3.72126
357	1	2	4	15	IL-1R	cytokine	NM_000877	-2.97203	-4.56968	-1.97067	-2.20665	-3.14839	-5.31309
358	1	2	4	16	hyaluronan-mediated_motility_receptor	heparin binding protein	NM_012484	4.80401	2.55466	2.42765	1.95127	1.92269	4.00603
359	1	2	4	17	ephrin-B3	signal transduction	NM_001406	-0.411028	-2.78447	-1.4833	-3.99299	-2.22245	-3.00982
360	1	2	4	18	glycosylphosphatidylinositol_specific_phospholipase_D1	lipid,fatty acid metabolism	NM_001503	3.14207	1.20692	2.23582	0.55435	1.67668	3.42583
361	1	2	5	1	dystroglycan_1	proteoglycan	NM_004393	-1.33796	-1.67405	-1.80816	-1.56441	-1.32911	-1.55123
362	1	2	5	2	position_marker	control		-0.737665	-0.761104	0.385051	0.178062	-0.0964825	0.186927
363	1	2	5	3	caveolin_2	transport	NM_001233	-3.71662	-1.5065	-4.50291	-3.9822	-2.93842	-4.67458
364	1	2	5	4	aldolase_C,_fructose-bisphosphate	carbohydrate metabolism	NM_005165	-1.56869	-1.50477	-4.14827	-1.61861	-1.68813	-3.0262
365	1	2	5	5	ABCD4	lipid,fatty acid metabolism / transporter	NM_005050	-0.527399	-0.507019	-0.019743	0.559322	-0.177317	-0.0456184
366	1	2	5	6	hyaluronoglucosaminidase_1	carbohydrate metabolism	NM_007312	-0.749496	-1.21749	-2.61779	-0.718485	-2.63748	-0.737557
367	1	2	5	7	FGF2	heparin binding protein	NM_002006	0.14716	0.952848	1.52708	-0.916916	-0.80911	-1.37366
368	1	2	5	8	EXT1	glycosyltransferase	S79639	-0.756508	-0.236867	-1.86459	-0.143742	-1.56272	-2.17947
369	1	2	5	9	endoglin	heparin binding protein	NM_000118	-5.26186	-4.56588	-6.91753	-2.92082	-5.86279	-4.0826
370	1	2	5	10	COL1A2	cell structure	NM_000089	-9.37755	-7.20626	-9.3761	-7.29024	-5.49512	-6.95983
371	1	2	5	11	coagulation_factor_XIII,_A1_polypeptide	cell adhesion	NM_000129	-0.438858	-2.55175	-1.25049	-3.49134	-1.7319	-1.80061
372	1	2	5	12	thrombospondin_2	heparin binding protein	NM_003247	-1.95238	-1.24991	-1.26304	-0.861227	-1.28584	-0.743869
373	1	2	5	13	TGFb-stimulated_protein	heparin binding protein	NM_006022	-4.89225	-8.35862	-2.10599	-2.49042	-4.21348	-4.11902
374	1	2	5	14	phosphatidate_cytidylyltransferase	lipid,fatty acid metabolism	NM_001263	0.507659	-1.66334	-0.680516	-0.911313	-0.11169	-2.0561
375	1	2	5	15	position_marker	control		-0.617492	-0.471801	0.0998947	0.0926348	-0.138469	0.248885
376	1	2	5	16	phosphatidylinositol-4-phosphate_5-kinase,_type_I,_alpha	lipid,fatty acid metabolism	NM_003557	1.00632	1.42517	0.406658	1.34433	0.251576	0.424125
377	1	2	5	17	phospholipid_scramblase_1	lipid,fatty acid metabolism	NM_021105	-0.528299	-2.75759	0.517358	-0.57701	-0.894022	-2.9257
378	1	2	5	18	fructose-1,6-bisphosphatase_2	carbohydrate metabolism	NM_003837	2.98867	1.20689	0.561716	0.0220097	-0.718163	-1.70041
379	1	2	6	1	glucan_(1,4-alpha-),_branching_enzyme_1	carbohydrate metabolism	NM_000158	-0.358699	1.28951	1.21166	1.63564	0.0747341	-0.0921525
380	1	2	6	2	FUT4	glycosyltransferase	NM_002033	0.126545	0.165429	-0.821287	0.397947	-0.476644	0.340921
381	1	2	6	3	fibromodulin	proteoglycan	NM_002023	-1.74745	-3.65437	-3.29972	-1.75786	-2.1686	-3.16593
382	1	2	6	4	EDG1/S1P1	lipid,fatty acid metabolism / receptor	NM_001400	-2.26055	-1.96163	-2.64337	-1.51787	-3.95068	-4.27156
383	1	2	6	5	cytochrome_b-5_(CYB5),_nuclear_gene_encoding_mitochondrial_protein	carbohydrate metabolism	NM_001914	-3.71777	-1.97743	-2.24549	-2.69155	-2.26305	-3.54394
384	1	2	6	6	CX3CR1	lymphocyte	U20350	-0.378547	-1.10587	-0.969638	0.383189	1.91725	-0.00854209
385	1	2	6	7	CDw108	GPI-anchored protein	NM_003612	-2.72776	-3.54339	-2.73142	-2.29407	-0.632972	-4.44922
386	1	2	6	8	PAPS_synthetase-2	carbohydrate metabolism	AF074331	-0.22278	-0.798191	-1.29188	-0.69465	-0.76649	-1.70201
387	1	2	6	9	ADAMTS1	signal transduction	NM_006988	-1.77852	-3.79197	-3.02269	-3.73337	-2.14037	-1.48028
388	1	2	6	10	B3GnT1	glycosyltransferase	NM_006577	-0.372909	-0.0183441	1.43758	0.744049	-0.210313	0.149945
389	1	2	6	11	intelectin	lectin	AB036706	-2.15271	-2.4455	-2.87039	-2.36527	-2.91832	-1.4478
390	1	2	6	12	TGF_beta_receptor_associated_protein_-1	heparin binding protein	NM_004257	1.96255	1.69447	1.43182	1.58138	1.09605	1.72987
391	1	2	6	13	dermatopontin	proteoglycan	NM_001937	-1.83382	-3.43032	-2.99342	-2.66826	-2.55511	-4.20329
392	1	2	6	14	CYP2J2	lipid,fatty acid metabolism	NM_000775	-0.0193538	-1.51361	0.405081	0.26835	-0.9137	-2.21719
393	1	2	6	15	choline_kinase	lipid,fatty acid metabolism	NM_001277	-1.41195	-0.445777	-1.90421	-1.55226	-2.12346	-1.03751
394	1	2	6	16	caveolin_1	transport	NM_001753	-2.15724	0.0219676	-3.87277	-4.2023	-7.08362	-9.02788
395	1	2	6	17	arylsulfatase_A	carbohydrate metabolism	NM_000487	-0.0519396	-0.922187	-0.0125689	-0.324327	-0.479138	-0.240202
396	1	2	6	18	apolipoprotein_H	lipid,fatty acid metabolism	NM_000042	0.0818499	0.480767	0.175936	-0.173899	-0.0110589	-2.04963
397	1	2	7	1	acyl-Coenzyme_A_dehydrogenase,_very_long_chain	lipid,fatty acid metabolism	NM_000018	-0.161794	-0.724604	0.132684	-0.609258	0.277092	-2.21296
398	1	2	7	2	acyl-Coenzyme_A_dehydrogenase,_C-4_to_C-12_straight_chain	lipid,fatty acid metabolism	NM_000016	-0.518668	-0.481935	1.8357	-0.236737	0.17991	0.978051
399	1	2	7	3	VCAM	glycoprotein / cell adhesion / lectin?	XM_001500	-0.335776	-1.28415	-1.37476	-2.05667	-0.0826246	-1.97628
400	1	2	7	4	TGFb-3	heparin binding protein	NM_003239	0.624018	-0.723834	-2.00489	-0.204338	-1.64562	-0.303502
401	1	2	7	5	CD8b	lymphocyte	M36712	-0.414965	-0.774682	-0.639144	0.0900873	0.641746	0.350058
402	1	2	7	6	SDF-1/PBSF	cytokine	U16752	-1.47173	-3.6519	-3.38349	-4.41386	-2.83777	-1.58735
403	1	2	7	7	ST3Gal V	glycosyltransferase	NM_003896	-1.20174	0.250909	-1.39373	-0.532718	-1.33279	-0.926464
404	1	2	7	8	CMAH/CMP-N-acetylneuraminate_monooxygenase	carbohydrate metabolism	NM_003570	-0.499992	0.457393	2.20933	-0.04886	1.00265	0.888764
405	1	2	7	9	TREM-2	signal transduction	AF213457	-0.287429	-1.98768	-1.45751	-1.39443	-1.17761	-2.32027
406	1	2	7	10	PIG-N	glycosyltransferase	NM_012327	0.118773	0.500053	-0.422745	-0.59696	1.49725	0.43174
407	1	2	7	11	dishevelled_3	signal transduction	NM_004423	0.547633	0.038129	1.2726	1.30123	0.319322	0.676984
408	1	2	7	12	plexin_B3	GPI-anchored protein	NM_005393	-2.35655	-4.33687	-1.99021	-1.8862	-3.26227	-3.68391
409	1	2	7	13	GlcAT-P	glycosyltransferase	AB029396	-4.33294	-4.35885	-5.25672	-7.4641	-6.07043	-6.31608
410	1	2	7	14	B3GAT3/Glc AT-I	glycosyltransferase	NM_012200	1.61243	1.23111	0.953235	1.06673	0.649566	1.30437
411	1	2	7	15	arachidonate_5-lipoxygenase-activating_protein	lipid,fatty acid metabolism	NM_001629	-1.90763	-3.68721	1.54584	2.43752	1.90793	1.32688
412	1	2	7	16	-	-	-	-0.425289	0.363571	0.890502	0.467063	0.0457385	0.765713
413	1	2	7	17	EXTL2	glycosyltransferase	AF000416	0.296872	1.24685	0.974381	-0.102797	1.97293	-1.50529
414	1	2	7	18	ADAMTS6	signal transduction	NM_014273	5.61982	2.14868	2.51779	-0.0218965	2.24027	-1.22871
415	1	2	8	1	LTBP2	cytokine	NM_000428	-3.9309	-5.71803	-6.52055	-5.48837	-3.42974	-3.6683
416	1	2	8	2	IL4R	cytokine	NM_000418	-0.965878	-1.10512	2.5126	-1.57657	1.58043	2.31641
417	1	2	8	3	SHIP	signal transduction	NM_005541	3.07006	1.6486	2.5279	2.68988	1.68067	2.44799
418	1	2	8	4	SPT2	lipid,fatty acid metabolism	NM_004863	0.125632	-0.989017	0.577896	0.970698	-0.548945	1.24199
419	1	2	8	5	FUT8	glycosyltransferase	NM_004480	-0.123672	0.357708	-0.129269	0.199476	0.0891159	0.654912
420	1	2	8	6	site-1_prorease	lipid,fatty acid metabolism	NM_003791	-0.844125	-0.743081	-0.347621	-0.180545	-0.470696	-0.10262
421	1	2	8	7	NPC1	lipid,fatty acid metabolism	NM_000271	-0.478958	-0.572312	-0.864319	-0.30081	-0.833643	-0.222123
422	1	2	8	8	laminin,_alpha_3	cell adhesion	NM_000227	-0.812558	-2.90297	-2.19688	-1.4401	-2.34995	-1.30881
423	1	2	8	9	laminin_receptor_1	cell adhesion	NM_002295	1.06363	0.738256	0.794149	-0.104446	0.556613	0.436905
424	1	2	8	10	ICAM2	glycoprotein / cell adhesion / lectin?	NM_000873	-0.566114	-0.0923539	1.35051	0.681608	-0.364997	0.716678
425	1	2	8	11	integrin,_alpha_3	cell adhesion	NM_005501	-2.80029	-2.83828	-6.28014	-1.65582	-4.05425	-2.85087
426	1	2	8	12	retinoid_X_receptor,_gamma	lipid,fatty acid metabolism	NM_006917	0.193405	-0.61423	0.363425	-0.0280644	-0.668286	-1.53368
427	1	2	8	13	-	-	-	0.51051	-0.28279	0.686945	0.583469	0.653576	0.534036
428	1	2	8	14	mevalonate_kinase	lipid,fatty acid metabolism	NM_000431	0.0291066	0.432326	-0.409108	0.966782	0.610175	1.09555
429	1	2	8	15	ERGIC53	lectin	NM_005570	1.42206	1.2294	0.679255	1.23995	1.04575	0.309627
430	1	2	8	16	COX1/prostaglandin-endoperoxide_synthase_1	lipid,fatty acid metabolism	NM_000962	1.67481	-1.102	1.11504	-1.05511	-0.673747	-1.87582
431	1	2	8	17	fibronectin_leucine_rich_transmembrane_protein_1	cell adhesion	NM_013280	1.68906	0.721513	0.838695	0.143805	-0.856477	-2.47381
432	1	2	8	18	glycogenin_2	carbohydrate metabolism	NM_003918	0.0907753	-0.017776	-0.442282	-1.91418	0.946284	-1.40067
433	1	2	9	1	COL8A1	cell structure	NM_001850	-0.173795	-0.931505	-1.1052	-0.304885	-0.601148	-2.17148
434	1	2	9	2	annexin_A13	lectin	NM_004306	-0.324433	1.23144	-0.795098	-0.163524	-0.460153	0.425635
435	1	2	9	3	glypican_5	proteoglycan	NM_004466	-0.523848	-0.293897	-0.86964	-0.520926	2.19372	1.49872
436	1	2	9	4	3-alpha_hydroxysteroid_dehydrogenase,_type_II	lipid,fatty acid metabolism	NM_003739	-2.74036	-3.49639	-4.90427	-1.70007	-3.41699	-5.44012
437	1	2	9	5	heparin-binding_growth_factor_binding_protein	heparin binding protein	NM_005130	-0.144051	-0.116149	-1.32942	1.76585	2.28185	2.74938
438	1	2	9	6	sulfotransferase_family,_cytosolic,_2A	carbohydrate metabolism	NM_003167	0.0398803	0.575744	-0.911484	0.922904	1.64108	3.66569
439	1	2	9	7	lambda-A	control		-0.0660244	-0.133879	-0.329375	-0.193392	-0.795967	-0.281817
440	1	2	9	8	lambda-B	control		-0.141266	0.721605	1.97999	-0.4286	1.31895	2.7398
441	1	2	9	9	lambda-C	control		-0.0992889	2.21338	-1.02101	-1.30254	1.61756	2.42901
442	1	2	9	10	pUC19	control	L09137	0.267569	1.98629	-0.460775	0.689322	1.60517	1.38651
443	1	2	9	11	E._coli_ompA	control		0.269029	-0.151917	2.57946	0.259663	1.66602	3.79007
444	1	2	9	12	Arabidopsis_chlorophyll_ab_binding_protein	control	AB038714	-0.188056	-0.0777615	5.26046	2.3608	4.2031	4.05491
445	1	2	9	13	phosphorylase,_glycogen	carbohydrate metabolism	NM_002863	1.13894	-0.854561	0.20554	-1.31957	-0.885244	-0.400173
446	1	2	9	14	FGF11	heparin binding protein	NM_004112	2.3676	0.626925	1.56073	-1.11959	1.38047	0.190218
447	1	2	9	15	phosphatidylinositol-4-phosphate_5-kinase,_type_II,_alpha	lipid,fatty acid metabolism	NM_005028	-0.0233164	0.28886	-0.162941	0.205036	0.34276	-0.354776
448	1	2	9	16	FGFR_signalling_adaptor	heparin binding protein	NM_006653	0.396357	-0.679329	-0.0158672	-0.225591	-1.69366	-2.10454
449	1	2	9	17	thrombospondin_3	heparin binding protein	NM_007112	-1.49069	-0.876671	-1.26964	-1.36672	-2.22233	-3.96608
450	1	2	9	18	surface_glycoprotein,_Ig_superfamily_member	cell adhesion	NM_016952	1.64877	0.522863	0.749638	-2.82592	0.0431398	-2.15176
451	1	2	10	1	eukaryotic_translation_initiation_factor_3,_subunit_2	heparin binding protein	NM_003757	0.50402	1.84352	1.6348	0.855705	1.15949	1.55656
452	1	2	10	2	CD21	lymphocyte	M26004	-0.17752	-0.124033	4.10452	1.18483	3.22361	1.9029
453	1	2	10	3	ABCG1	lipid,fatty acid metabolism / transporter	NM_004915	0.0824067	-0.575405	-1.79917	0.672607	-1.74083	-0.332379
454	1	2	10	4	ADP-ribosylation_factor_4	transport	NM_001660	-2.40524	-1.55265	-1.43651	-2.15969	-1.32755	-1.6706
455	1	2	10	5	ADP-ribosylation_factor_5	transport	NM_001662	1.04435	0.22428	0.0279611	0.665288	-0.394927	0.621603
456	1	2	10	6	lectin-like_NK_cell_receptor	lectin	NM_013269	0.0374391	2.00153	2.7337	2.3711	2.44878	3.61503
457	1	2	10	7	actin,_beta	control	X00351	-0.912965	-0.942339	0.147431	0.0707248	-0.0464222	0.030301
458	1	2	10	8	transferrin_receptor	control	X01060	1.5863	2.50877	1.00006	0.933126	0.294644	1.62085
459	1	2	10	9	phospholipase_A2,_group_V	control	U03090	-0.291283	0.435023	-0.0927835	0.211816	-0.0244462	-1.20421
460	1	2	10	10	glyceraldehyde-3-phosphate_dehydrogenase	control	M33197	-0.0132663	0.449438	0.183241	0.411074	0.578728	0.263546
461	1	2	10	11	tubulin,_alpha_2	control	AF005392	-0.385902	-0.598843	-0.877204	-0.36616	-0.831954	-0.501834
462	1	2	10	12	ribosomal_protein_S5	control	U14970	1.24462	0.400236	1.03147	0.82124	0.552203	0.427497
463	1	2	10	13	nicastrin	request	AF240468	-0.0461567	-0.686401	-0.981565	0.000236249	-0.995014	-1.03407
464	1	2	10	14	RANTES	cytokine	M21121	-2.29221	-1.49098	-3.08254	-1.60767	-3.08782	-5.4305
465	1	2	10	15	BMP-5	heparin binding protein	M60314	1.59963	0.586967	1.38432	-2.17417	1.13683	-1.27308
466	1	2	10	16	carnitine_palmitoyltransferase_II	lipid,fatty acid metabolism	NM_000098	0.382418	0.269461	0.216703	0.830081	0.113906	0.00797902
467	1	2	10	17	glucose_phosphate_isomerase	carbohydrate metabolism	NM_000175	0.746664	-0.160727	0.35363	0.0529156	0.697265	0.85394
468	1	2	10	18	CD54/ICAM1	glycoprotein / cell adhesion / lectin?	NM_000201	-0.725347	0.626012	-0.331729	0.140317	-0.111195	-0.526792
469	1	2	11	1	IFNg	cytokine	NM_000619	-0.26753	-0.0415574	-0.578753	1.09482	0.940667	1.54946
470	1	2	11	2	leukocyte-associated_Ig-like_receptor-1	lymphocyte	AF013249	0.987796	1.07373	-0.478557	0.615216	0.140254	0.844345
471	1	2	11	3	ribosomal_protein_L29	heparin binding protein	NM_000992	-0.696552	0.494611	0.37604	-0.496479	0.264005	-0.180765
472	1	2	11	4	retinoid_X_receptor,_alpha	lipid,fatty acid metabolism	NM_002957	-1.58613	-2.3377	-2.63276	-2.03949	-3.4842	-2.26613
473	1	2	11	5	DAP10	lymphocyte	AF285447	1.11953	-2.17103	1.67574	0.826912	0.473407	0.518648
474	1	2	11	6	ficolin_(collagen/fibrinogen_domain-containing)_3	lectin	NM_003665	-0.440657	-2.69392	-2.05712	-3.84557	-2.94228	-1.60221
475	1	2	11	7	general_transcription_factor_IIB	control	X59268	1.97054	1.4413	1.66256	1.67457	0.760312	1.78151
476	1	2	11	8	ATP_synthase,_H+_transporting,_mitochondrial_F0_complex,_subunit_b,_isoform_1	control	X60221	-0.398018	-0.23483	0.356144	-0.276948	0.469074	0.141981
477	1	2	11	9	lambda-A	control		0.0394867	-0.161126	-0.212769	-0.215134	-0.797664	-0.369463
478	1	2	11	10	pUC19	control	L09137	0.198557	0.779538	2.27512	0.648269	1.18988	1.06745
479	1	2	11	11	actin,_beta	control	X00351	-0.824998	-0.793984	0.284878	0.196734	-0.0803933	-0.107614
480	1	2	11	12	transferrin_receptor	control	X01060	1.42489	1.79723	0.56326	1.07562	0.559597	1.59238
481	1	2	11	13				6.87064	0.0237884	6.02159	-0.0640561	1.35429	7.47441
482	1	2	11	14				0.207853	4.60088	7.65797	3.86783	-0.0204406	7.99391
483	1	2	11	15				0.0337544	4.81897	4.75213	0.0188957	2.50469	6.08777
484	1	2	11	16				0.120799	-0.112344	-1.03764	0.417815	-0.397872	6.86522
485	1	2	11	17				5.74464	4.95803	5.96141	-1.19103	-0.158867	-0.326302
486	1	2	11	18				0.155359	6.29818	-1.01562	1.81163	-0.511467	3.47241
487	1	2	12	1	ADAM17	signal transduction	NM_021832	0.334101	0.909815	1.31807	1.528	0.466288	1.64163
488	1	2	12	2	GDP-mannose_pyrophosphorylase_B	carbohydrate metabolism	NM_013334	1.28368	1.47854	1.25337	1.17606	1.54246	1.94715
489	1	2	12	3	C-type_lectin-like_receptor-1	lectin	AF200949	-0.603618	-0.772892	-0.551587	0.170039	-0.690217	-0.496059
490	1	2	12	4	CD44	glycoprotein / cell adhesion / lectin?	M59040	0.00662586	-2.21805	-4.12706	-6.32165	-3.72556	-6.56367
491	1	2	12	5	CD36	lipid,fatty acid metabolism	NM_000072	-0.071502	0.436503	-0.843741	-0.144161	-0.621775	-0.543527
492	1	2	12	6	integrin,_beta_3	cell adhesion	NM_000212	-0.439995	-1.05916	-0.622761	-0.100909	-0.911641	-2.52121
493	1	2	12	7	phospholipase_A2,_group_V	control	U03090	-0.308594	0.0854032	-0.494391	-1.31925	-0.629335	0.0199801
494	1	2	12	8	glyceraldehyde-3-phosphate_dehydrogenase	control	M33197	0.511881	0.520178	0.24385	0.750976	0.641138	0.338857
495	1	2	12	9	tubulin,_alpha_2	control	AF005392	-0.318955	-0.526821	-0.834649	-0.638579	-0.778013	-0.391117
496	1	2	12	10	ribosomal_protein_S5	control	U14970	1.30206	0.424451	1.04885	0.799706	0.669563	0.474836
497	1	2	12	11	general_transcription_factor_IIB	control	X59268	1.89362	0.473368	1.26953	1.65769	0.94707	1.59079
498	1	2	12	12	ATP_synthase,_H+_transporting,_mitochondrial_F0_complex,_subunit_b,_isoform_1	control	X60221	-0.19529	-0.301635	0.439692	-0.164023	0.440812	0.134116
499	1	2	12	13				0.0943613	5.13124	7.2045	-0.0100139	-0.419698	6.5718
500	1	2	12	14				0.0485088	-0.0649333	-0.894764	-1.17794	-0.236722	3.24235
501	1	2	12	15				0.394525	1.60861	5.88254	2.65923	-0.266851	-0.313796
502	1	2	12	16				0.0435127	-0.180601	-0.696158	-1.08904	-0.1295	-0.619545
503	1	2	12	17				-0.263899	2.73015	0.888692	-0.562523	1.21666	5.52084
504	1	2	12	18				-0.10128	-0.0402827	8.33441	-0.0270674	4.34508	8.42414
505	1	2	13	1	glucose-6-phosphatase,_transport_(glucose-6-phosphate)_protein_1	carbohydrate metabolism	NM_001467	1.45917	1.11363	-0.846233	-0.0291705	-0.217397	0.33045
506	1	2	13	2	lumican	proteoglycan	NM_002345	-5.30312	-5.46941	-6.7202	-7.41248	-5.7061	-4.37204
507	1	2	13	3	mannose_phosphate_isomerase	carbohydrate metabolism	NM_002435	0.860823	0.0700684	-0.156223	0.430522	0.150685	-0.233682
508	1	2	13	4	MUC2	glycoprotein	NM_002457	-0.422955	-0.0655208	-1.20094	0.811258	1.34189	1.69894
509	1	2	13	5	mucin9	glycoprotein	NM_002557	-0.422623	0.5489	-0.39357	0.201564	-0.102366	-0.628112
510	1	2	13	6	PIG-F	glycosyltransferase	NM_002643	-0.245087	-0.280482	-0.398551	0.357361	0.172972	0.957209
511	1	2	13	7	testican	proteoglycan	NM_004598	-2.22618	-2.12565	-3.32887	-4.57878	-4.35406	-2.53395
512	1	2	13	8	decorin	proteoglycan	NM_001920	-10.129	-8.43042	-10.3445	-9.34793	-5.58819	-7.71282
513	1	2	13	9	farnesyl-diphosphate_farnesyltransferase_1	lipid,fatty acid metabolism	NM_004462	-0.144513	1.29785	0.0924287	0.736403	0.736539	0.952084
514	1	2	13	10	phosphoinositide-3-kinase,_catalytic,_beta_polypeptide	lipid,fatty acid metabolism	NM_006219	1.10278	-0.0679322	0.0379798	0.529119	-0.0138184	1.28086
515	1	2	13	11	integrin,_alpha_V	cell adhesion	NM_002210	0.184622	-0.20068	-0.78538	0.0675668	-1.02669	-0.259918
516	1	2	13	12	PIG-H	glycosyltransferase	NM_004569	0.768782	-0.435088	-0.211106	0.343457	-0.471425	-0.491648
517	1	2	13	13	Siglec-5	lectin	NM_003830	0.0468247	1.01446	-0.539117	0.423742	0.497634	0.748977
518	1	2	13	14	chondroitin_sulfate_proteoglycan_3	proteoglycan	NM_004386	-0.221625	-0.67717	-1.63877	-0.998556	-1.96029	-3.21068
519	1	2	13	15	dolichyl-diphosphooligosaccharide-protein_glycosyltransferase	glycosyltransferase	NM_005216	1.36621	1.40862	-0.140766	0.209448	0.892066	0.165343
520	1	2	13	16	Neurogranin	signal transduction	NM_006176	-2.52302	-3.99178	-1.73783	-3.93734	-4.64652	-4.34404
521	1	2	13	17	GnT-IVa	glycosyltransferase	NM_012214	0.116772	-1.24298	0.51441	1.04736	-0.667176	-1.58294
522	1	2	13	18	CD94/KLRD1	lectin	AB009597	3.47595	0.284237	1.05255	-0.313373	0.682298	-1.7971
523	1	2	14	1	ALG6	glycosyltransferase	NM_013339	0.0130524	2.42179	-0.502197	1.64458	2.07691	1.83095
524	1	2	14	2	bridging_integraator_2	lymphocyte	NM_016293	-0.0863024	0.908604	1.92444	-2.92128	-1.31299	-0.379136
525	1	2	14	3	ST6GalNAc I	glycosyltransferase	Y11339	-0.38074	2.10638	-0.531	-0.0770926	0.557876	0.431825
526	1	2	14	4	FGF1	heparin binding protein	NM_000800	0.0177677	-0.696924	1.91732	-2.29235	0.174409	-1.6476
527	1	2	14	5	PCI-B	heparin binding protein	NM_000624	-6.47464	-7.94946	-7.91773	-4.14019	-4.95662	-5.5954
528	1	2	14	6	CD69	lectin	AB015628	-0.642796	-0.413293	-0.97614	1.76552	-1.08846	-0.475245
529	1	2	14	7	HS3ST3B1	carbohydrate metabolism	NM_006041	-5.45015	-5.41758	-4.66671	-2.90664	-3.52969	-2.78363
530	1	2	14	8	A4GnT	glycosyltransferase	NM_016161	-0.373188	0.026568	1.318	1.54678	-0.611065	1.94328
531	1	2	14	9	GlcAT-S	glycosyltransferase	BI820132/BG699432	0.901487	0.562156	0.216256	0.234426	-0.729642	1.03249
532	1	2	14	10	GALNT2	glycosyltransferase	NM_004481	0.583251	0.939005	-0.493693	0.584583	0.0305791	1.11323
533	1	2	14	11				0.0298838	5.55997	7.05354	-1.21458	-0.0756833	9.77257
534	1	2	14	12				0.130282	-0.253226	0.837309	-0.107114	-0.473432	3.87669
535	1	2	14	13	hyaluronan synthase 2	carbohydrate metabolism	NM_005328	0.0338744	1.00656	2.19089	0.219069	2.17788	1.46013
536	1	2	14	14	-	-	-	-0.00869581	-0.116828	-2.17556	-1.08846	-1.11405	-0.59667
537	1	2	14	15	NEU3	carbohydrate metabolism	NM_006656	0.160738	0.0434057	-0.175441	-0.359065	-0.0592158	0.0929269
538	1	2	14	16	6-phosphofructo-2-kinase/fructose-2,6-biphosphatase_1	carbohydrate metabolism	NM_002625	0.0215448	1.08072	3.17899	1.00692	2.86079	1.89701
539	1	2	14	17	glucose-6-phosphatase,_catalytic	carbohydrate metabolism	NM_000151	-1.7518	-1.90268	-2.41786	-4.70347	-3.19274	-1.81469
540	1	2	14	18	WNT7A	signal transduction	NM_004625	3.87337	0.847693	0.942012	0.0530544	-0.790453	2.44499
541	1	2	15	1	integrin,_alpha_5	cell adhesion	NM_002205	-2.00658	-1.51413	-4.00943	-0.88046	-3.53779	-4.98766
542	1	2	15	2	stat6	cytokine	NM_003153	0.149724	1.15327	2.05184	1.46191	1.66615	1.2848
543	1	2	15	3	EEA1	transport	NM_003566	-0.235346	-0.0373271	-0.81267	0.826995	-0.629358	0.0948749
544	1	2	15	4	WISP1	signal transduction	NM_003882	0.1085	1.01365	-0.634177	0.521551	-0.0910626	1.71254
545	1	2	15	5	F2RL2	heparin binding protein	NM_004101	-0.567935	-0.327913	-1.12688	2.81632	1.57379	0.418582
546	1	2	15	6	FGF5	heparin binding protein	NM_004464	-0.397261	-0.0613981	-1.25101	2.10915	1.37964	0.792812
547				7	-	-	-	0.0970953	10.0349	8.74246	6.90598	2.70832	7.54818
548				8	-	-	-	1.4268	4.62825	6.90842	1.80595	-0.198559	-0.427946
549				9	-	-	-	3.16008	-0.20155	1.18013	-0.0664654	5.27822	1.79398
550				10	-	-	-	7.38132	3.61744	-0.667545	3.19226	7.56039	7.12841
551				11	-	-	-	5.82393	7.42838	5.5345	3.91018	-0.0900073	-0.361359
552				12	-	-	-	-0.00535037	4.20558	-0.641752	-1.10252	-0.117442	2.25546
553	1	2	15	13	PKC gamma	signal transduction	Z15114	-1.68853	-1.93957	-1.03051	1.37088	-1.43403	-1.48212
554	1	2	15	14	phosphomannomutase_1	carbohydrate metabolism	NM_002676	-0.715224	-1.09525	-0.958705	-0.235919	-1.10711	0.00737183
555	1	2	15	15	WNT3	signal transduction	AY009397	-0.973199	-2.27602	-1.91521	-2.4146	-2.88072	-2.15028
556	1	2	15	16	B4GALT7	glycosyltransferase	NM_007255	0.0228275	-0.19614	-0.557531	-0.720529	-0.0198643	-0.285186
557	1	2	15	17	PAK2	LAB	NM_002577	0.941437	0.988884	0.207101	1.23461	0.067429	1.21319
558	1	2	15	18	UDP-glucose_dehydrogenase	carbohydrate metabolism	NM_003359	1.07716	0.805826	1.4204	1.3261	0.965936	1.17437
559	1	2	16	1	position_marker	control		-0.90257	-0.842668	-0.211496	0.159798	-0.191256	0.178178
560	1	2	16	2	prostaglandin_D2_synthase	lipid,fatty acid metabolism	NM_014485	-0.510777	-0.120659	7.00727	-1.85643	-0.767182	0.119583
561	1	2	16	3	FZD3	signal transduction	NM_017412	4.36374	1.79689	-0.768234	-2.19129	0.212405	-0.0597854
562	1	2	16	4	NKR-P1	lectin	U11276	-0.316844	-0.577167	2.72507	0.466631	-0.624576	-1.46291
563	1	2	16	5	phospholipase_A2,calcium-independent	lipid,fatty acid metabolism	AB041261	0.158701	-0.0223136	-0.796672	2.00817	0.419388	0.724393
564	1	2	16	6	phospholipase_A2,calcium-independent	lipid,fatty acid metabolism	AF263613	-0.0634392	-0.436089	4.58759	1.19513	-0.403291	1.21121
565				7	-	-	-	0.0392167	0.00429249	-1.06156	0.0289793	-0.359634	10.011
566				8	-	-	-	0.0432586	-0.0397132	5.54698	-0.101486	-0.0923891	5.77281
567				9	-	-	-	7.09574	4.37617	6.90418	-0.732025	-0.123193	-0.85814
568				10	-	-	-	1.69877	-0.0547443	3.06726	2.84955	4.99985	-0.166396
569				11	-	-	-	-0.0770871	-0.0228214	6.9307	-1.15206	4.13028	1.35863
570				12	-	-	-	3.87666	7.63565	2.67994	-0.0461775	5.45775	7.2918
571	1	2	16	13	diacylglycerol_O-acyltransferase_(mouse)_homolog	lipid,fatty acid metabolism	NM_012079	0.847605	-0.282755	-0.893396	-0.0477322	-1.13807	-1.1644
572	1	2	16	14	Agrin	lectin	XM_027675	-0.172324	-0.637678	-0.66462	-0.563906	-0.716795	-0.702613
573	1	2	16	15	phospholipase_D2	lectin	NM_002663	0.379787	-0.188782	0.426691	0.375524	0.201303	0.208036
574	1	2	16	16	fatty_acid_synthase	lipid,fatty acid metabolism	NM_004104	1.06644	2.2801	0.571281	0.973329	1.45199	2.16231
575	1	2	16	17	phosphatidylethanolamine_N-methyltransferase	lipid,fatty acid metabolism	NM_007169	-0.50089	-0.211879	-0.232237	-0.729809	-0.268046	-0.928405
576	1	2	16	18	position_marker	control		-0.762437	-0.782853	0.233838	-0.17968	-0.352726	-0.063353
577	2	1	1	1	position_marker	control		-0.541876	-0.896117	0.415013	0.0971518	-0.157128	-0.48704
578	2	1	1	2	SGK3	signal transduction	AF169035	1.07815	0.0804578	0.952013	0.346425	1.28323	0.55779
579	2	1	1	3	CCR11	cytokine	AF193507	0.833972	0.21427	1.25938	0.50464	2.11467	2.18351
580	2	1	1	4	FYVE-containing protein 1	transport	AF251025	-0.504496	-0.144057	0.196521	0.393661	0.0760891	0.254771
581	2	1	1	5	Sia-O-esterase/LSE	carbohydrate metabolism	AF300796	-0.0840067	-0.147928	-0.902029	-1.41169	-1.0363	-0.812387
582	2	1	1	6	XT-II	glycosyltransferase	AJ277442	-0.0934898	-0.952744	-0.775603	-0.498105	-1.1352	-1.26232
583	2	1	1	7	patched_(Drosophila)_homolog_2	signal transduction	NM_003738	-0.547911	-0.207479	0.40655	-0.154702	-0.305368	0.21159
584	2	1	1	8	position_marker	control		-0.569287	-0.708769	-0.118812	-0.493894	-0.476755	-0.324649
585	2	1	1	9	B3GALT3	glycosyltransferase	NM_003781	0.363411	-0.491183	-1.12187	-0.680903	0.39851	0.218333
586	2	1	1	10	WNT1_inducible_signaling_pathway_protein_2	signal transduction	NM_003881	-4.50121	-4.39119	-2.26156	-2.75963	-3.53616	-2.40474
587	2	1	1	11	arylsulfatase_F	carbohydrate metabolism	NM_004042	-0.230004	1.91997	0.649866	1.22069	-0.299204	1.2443
588	2	1	1	12	glucose_1-dehydrogenase	carbohydrate metabolism	NM_004285	-0.467555	-1.67742	0.281188	0.747532	-0.110342	-0.163969
589	2	1	1	13	ABCB9	lipid,fatty acid metabolism / transporter	NM_019625	-0.706964	1.17372	-0.550422	0.186148	-0.760027	-0.234623
590	2	1	1	14	SLC2A9(facilitated_glucose_transporter)	carbohydrate metabolism / transporter	NM_020041	-0.802101	-1.2291	-2.08406	-3.05571	0.292708	-0.538117
591	2	1	1	15	lysophosphatidic_acid_acyltransferase-gamma1	lipid,fatty acid metabolism	NM_020132	0.540182	-0.487468	-1.93243	-0.935335	-0.199916	-0.137423
592	2	1	1	16	phospholipid_scramblase_4	lipid,fatty acid metabolism	NM_020353	-2.8798	-3.14033	-1.51938	-3.37976	-0.961933	-0.845527
593	2	1	1	17	phospholipid_scramblase_3	lipid,fatty acid metabolism	NM_020360	1.47932	0.99918	0.739832	-0.40934	0.950852	-0.912541
594	2	1	1	18	position_marker	control		-0.730598	-0.68494	0.0234139	0.0603111	-0.128111	-0.0656713
595	2	1	2	1	beta7 integrin	cell adhesion	M62880	2.02268	0.437993	2.91627	0.415091	2.79726	2.80008
596	2	1	2	2	DC-SIGN	lectin	M98457	0.209368	-0.222368	0.995356	-0.020413	0.0902261	0.236061
597	2	1	2	3	androgen_receptor	lipid,fatty acid metabolism	NM_000044	-0.930947	-2.11675	-2.04868	0.724133	0.39665	-1.05002
598	2	1	2	4	arylsulfatase_E	carbohydrate metabolism	NM_000047	0.0476343	-0.762143	-0.616843	0.304744	-0.230117	-0.762678
599	2	1	2	5	FUT3	glycosyltransferase	NM_000149	-0.123476	-0.0618012	-7.02615	0.388413	0.281175	-0.86418
600	2	1	2	6	hydroxyacyl-Coenzyme_A_dehydrogenase	lipid,fatty acid metabolism	NM_000183	-0.768171	-0.596245	-1.66335	-1.07349	-1.18734	-1.75821
601	2	1	2	7	phosphate_cytidylyltransferase_1	lipid,fatty acid metabolism	NM_005017	-0.0826137	0.936791	-0.390665	0.491535	-0.341394	0.327093
602	2	1	2	8	phosphoinositide-3-kinase,_catalytic,_delta	lipid,fatty acid metabolism	NM_005026	1.58545	-0.806537	1.5875	2.07022	2.72124	1.69181
603	2	1	2	9	glutamine-fructose-6-phosphate_transaminase_2	carbohydrate metabolism	NM_005110	-2.14534	-2.2864	-2.03735	-3.4973	-0.45523	-1.56792
604	2	1	2	10	ABCD2	lipid,fatty acid metabolism / transporter	NM_005164	-0.342961	1.80589	0.770124	2.76433	3.13074	0.92005
605	2	1	2	11	GDNF_family_receptor_alpha_1	GPI-anchored protein	NM_005264	2.057	0.769847	-0.266995	0.719202	-0.000835642	-0.418548
606	2	1	2	12	LIMPII/CD36L1	lipid,fatty acid metabolism / receptor	NM_005506	-1.7784	-0.413347	-1.86396	-1.14171	-2.39558	-1.41908
607	2	1	2	13	E48	GPI-anchored protein	X82693	-0.523191	-1.10745	0.336652	0.0647776	-0.0214851	-0.00496933
608	2	1	2	14	ADAM10	signal transduction	XM_007741	2.19234	2.26218	1.12305	1.755	0.819506	0.956954
609	2	1	2	15	MCP-2/SCYA8	cytokine	Y16645	-0.360331	-0.752125	-1.20801	1.99322	-0.00133372	0.831517
610	2	1	2	16	thrombospondin_1	heparin binding protein	NM_003246	-4.49628	-5.38296	-3.47546	-5.14958	-4.38332	-3.91545
611	2	1	2	17	TNFa-induced_protein_6	signal transduction	NM_007115	-0.422559	-0.901699	-0.772146	-1.83622	-0.301492	0.194986
612	2	1	2	18	sterol_O-acyltransferase 1	lipid,fatty acid metabolism	NM_003101	2.32844	2.58361	1.31474	1.13026	1.12231	1.3949
613	2	1	3	1	aggrecan_1	proteoglycan	NM_001135	0.265631	-0.3624	-0.210739	0.724605	0.537559	0.363051
614	2	1	3	2	Siglec-6	lectin	NM_001245	-1.32672	-0.835412	0.129709	2.51538	-1.55103	3.06203
615	2	1	3	3	GCNT2/IGnT	glycosyltransferase	NM_001491	0.876406	0.306921	2.38634	1.56647	2.18048	1.68773
616	2	1	3	4	CXCR3/GPR9	cytokine	NM_001504	2.21397	1.53218	1.77927	1.82992	1.56863	1.91392
617	2	1	3	5	APOA2	lipid,fatty acid metabolism	NM_001643	-0.0715922	0.215131	0.671221	-0.353025	0.0122695	0.0831957
618	2	1	3	6	B-cell_growth_factor_1	lymphocyte	NM_001705	-0.949455	-0.14934	0.345071	0.39938	-0.280362	0.467879
619	2	1	3	7	COLEC10	lectin	NM_006438	1.65525	1.31583	0.756938	2.68314	3.82939	-0.0716406
620	2	1	3	8	KLRA1	lectin	NM_006611	-0.166859	-0.496339	0.67939	1.59322	1.9515	0.876944
621	2	1	3	9	endoplasmic_reticulum_glycoprotein	lectin	NM_006816	-0.0025272	0.136858	-0.68864	-0.324242	0.13278	0.0461797
622	2	1	3	10	FZD10	signal transduction	NM_007197	-0.170928	-1.18768	1.59052	0.79635	-0.00436855	-0.0534105
623	2	1	3	11	patched_related_protein_translocated_in_renal_cancer	signal transduction	NM_007218	-0.960198	-2.03818	-0.282553	-2.20011	-0.300129	-0.473944
624	2	1	3	12	sPLA2 receptor	signal transduction	NM_007366	-0.161666	0.477503	1.05276	1.8024	-0.0308249	-1.28647
625	2	1	3	13	phosphoinositide-3-kinase,_catalytic,_gamma	lipid,fatty acid metabolism	NM_002649	3.30202	2.40052	3.25303	3.28262	0.0662174	2.51059
626	2	1	3	14	phosphatidylserine_synthase_1	lipid,fatty acid metabolism	NM_014754	2.78632	2.27426	2.1813	1.27895	2.41471	1.33516
627	2	1	3	15	N-acetylglucosaminidase,_alpha	carbohydrate metabolism	NM_000263	1.15057	0.300158	0.387559	0.306683	-0.305729	1.25756
628	2	1	3	16	hepatocyte_growth_factor_receptor	heparin binding protein	NM_000245	-0.452218	1.43809	0.636324	-1.80575	3.91384	-0.960772
629	2	1	3	17	mannosidase,_alpha,_class_2A,_member_1	carbohydrate metabolism	NM_002372	-0.122378	1.976	1.34968	1.15529	1.1439	1.5288
630	2	1	3	18	lipase,_hepatic	heparin binding protein	NM_000236	-0.131924	-0.611418	0.193745	1.78254	-0.04851	-0.458786
631	2	1	4	1	oxysterol_binding_protein	lipid,fatty acid metabolism	NM_002556	0.222538	-0.0793467	0.447286	0.272009	-0.0850627	0.0691302
632	2	1	4	2	phosphoinositide-3-kinase,_class_2,_alpha_polypeptide	lipid,fatty acid metabolism	NM_002645	0.102115	0.619575	1.07063	1.22025	1.22214	0.797198
633	2	1	4	3	proteoglycan_2	proteoglycan	NM_002728	1.58775	0.734487	0.88259	1.99101	1.13041	-0.000229219
634	2	1	4	4	sterol_carrier_protein_2	lipid,fatty acid metabolism	NM_002979	-1.33188	-0.458809	-0.980513	-0.483404	-0.772242	-0.777285
635	2	1	4	5	secreted_frizzled-related_protein_5	signal transduction	NM_003015	1.40337	0.697828	0.576932	1.21885	1.48446	-0.779939
636	2	1	4	6	ST3Gal I	glycosyltransferase	NM_003033	0.741818	0.717109	-0.187008	-0.316481	-0.581056	0.137585
637	2	1	4	7	LAT	lymphocyte	NM_014387	1.54577	0.982562	1.28424	1.43824	1.11961	0.329468
638	2	1	4	8	Siglec-8	lectin	NM_014442	-0.0707673	-0.562417	1.25274	0.181768	1.27101	0.08922
639	2	1	4	9	glucosidase II alpha subunit	carbohydrate metabolism	NM_014610	0.836921	0.944519	-0.434462	-0.0519118	0.122079	-0.0559084
640	2	1	4	10	LANGERIN	lectin	NM_015717	-0.146317	0.959253	1.22339	0.0445885	0.621621	0.168053
641	2	1	4	11	Su(fu)	signal transduction	NM_016169	0.445752	-1.48725	0.497019	-0.641791	-0.45412	0.400551
642	2	1	4	12	pancreas-enriched PLC	signal transduction	NM_016341	3.06269	-0.932808	-0.680671	-0.611844	-0.0867807	0.424004
643	2	1	4	13	peroxisome_proliferative_activated_receptor,_gamma	LAB	NM_015869	-0.827678	-1.22139	-1.03748	-0.773385	-0.252738	0.0624846
644	2	1	4	14	phospholipase_C	lipid,fatty acid metabolism	NM_006226	-0.453068	-1.19625	0.0513774	-2.01139	-0.0146709	-0.407215
645	2	1	4	15	NELL1	heparin binding protein	NM_006157	3.75602	-0.799887	-0.544612	0.17259	-0.118649	-0.434085
646	2	1	4	16	HDGF	heparin binding protein	NM_004494	2.38921	3.0006	1.36533	2.34943	1.68825	1.62162
647	2	1	4	17	UDP-galactose_transporter_related	carbohydrate metabolism / transporter	NM_005827	1.50023	1.1289	0.604847	0.283027	0.597677	0.360882
648	2	1	4	18	LFNG	glycosyltransferase	AF193612	0.678784	-1.05528	0.348791	0.516101	-0.328775	-0.00403027
649	2	1	5	1	lysophospholipase_I	lipid,fatty acid metabolism	NM_006330	0.328673	-0.288746	0.912717	0.506852	0.818868	0.363174
650	2	1	5	2	COL6A3	cell structure	NM_004369	-1.71461	-4.89025	-3.69955	-7.05836	-6.24198	-5.48798
651	2	1	5	3	tenascin_C	heparin binding protein	NM_002160	-4.26751	-4.14822	-2.62543	-5.26372	-3.46005	-2.93499
652	2	1	5	4	GlcNAc-1-P_transferase	glycosyltransferase	NM_001382	3.46491	2.34827	1.84283	1.60776	1.88801	1.55935
653	2	1	5	5	fructokinase	carbohydrate metabolism	NM_006488	-2.30713	-1.74889	-2.00492	-2.3372	-2.19347	-1.06537
654	2	1	5	6	liver_glycogen_synthase	carbohydrate metabolism	D29685	4.93043	0.889019	0.407313	-0.521608	-0.00795896	1.34217
655	2	1	5	7	Lck	lymphocyte	NM_005356	0.351746	0.129232	3.47712	2.62313	1.78583	3.97666
656	2	1	5	8	secreted_frizzled-related_protein_4	signal transduction	NM_003014	-6.01497	-6.85602	-3.30882	-2.92847	-4.78072	-3.40537
657	2	1	5	9	position_marker	control		-0.734367	-0.872936	0.0342548	-0.52874	-0.270801	-0.316804
658	2	1	5	10	inter-alpha-trypsin_inhibitor_heavy_chain_H3	cell structure	X67055	-0.459966	0.497384	-0.982273	1.54804	-0.0576212	-2.26839
659	2	1	5	11	mannosidase,_alpha,_class_1A,_member_2	carbohydrate metabolism	NM_006699	-0.183173	-0.821305	0.11121	-2.24271	0.000137746	-0.0323396
660	2	1	5	12	phosphatidylserine-specific_phospholipase_A1alpha	lipid,fatty acid metabolism	NM_015900	-0.595008	-0.946409	-0.345485	-2.86161	-0.0581073	-0.550707
661	2	1	5	13	glyceronephosphate_O-acyltransferase	lipid,fatty acid metabolism	NM_014236	0.60225	1.52376	1.55577	0.199086	0.518761	1.21182
662	2	1	5	14	EDG4	lipid,fatty acid metabolism / receptor	NM_004720	-0.610314	-0.124357	1.51331	-0.0315491	0.500698	0.180933
663	2	1	5	15	laminin,_gamma_2	cell adhesion	NM_005562	-0.0778858	-1.1518	-0.954722	-2.1926	-0.174523	-1.08032
664	2	1	5	16	GALNT3	glycosyltransferase	NM_004482	-0.420162	-0.146507	-2.3165	-0.286043	-0.341877	-1.15377
665	2	1	5	17	MICA	cytokine	X92841	-0.706539	-0.0208277	0.512784	-1.03904	-1.84359	-0.130757
666	2	1	5	18	FGF7	heparin binding protein	NM_002009	-0.19682	0.885882	-0.343466	-1.71784	-0.0520692	0.273927
667	2	1	6	1	cartilage_linking_protein_1	proteoglycan	NM_001884	-0.318403	0.369753	-6.61805	-0.299014	-0.041444	-2.14038
668	2	1	6	2	CCR2	cytokine	U80924	3.56719	1.9822	-2.93596	0.975856	-0.0637721	0.800197
669	2	1	6	3	polycystic_kidney_disease_2	lectin	NM_000297	0.0974433	-1.24041	-0.652876	-2.01275	-0.0382047	-1.6795
670	2	1	6	4	APOC3	lipid,fatty acid metabolism	NM_000040	-0.628594	-0.199893	-1.95646	-2.6442	-0.194164	-2.48159
671	2	1	6	5	annexin_A7	lectin	NM_001156	-0.0381024	-0.907737	-1.35953	-1.20444	-0.559895	-0.478708
672	2	1	6	6	amyloid_beta_(A4)_precursor-like_protein_2	request	NM_001642	-0.471304	-0.990232	-2.05043	-1.98966	-3.03061	-0.59795
673	2	1	6	7	WNT2	signal transduction	NM_003391	-0.57446	-0.920949	-0.833901	0.473446	-0.0510237	0.00635901
674	2	1	6	8	CD117/c-kit	signal transduction	X06182	-2.20166	-2.81494	-1.30135	-2.45684	-0.443833	-1.86896
675	2	1	6	9	phospholipase_C,_beta_2	lipid,fatty acid metabolism	NM_004573	1.89258	-0.645093	1.17485	1.40608	-0.0404681	-6.55818
676	2	1	6	10	WNT5b_precursor	signal transduction	AY009399	4.76564	2.15678	0.675267	1.19658	-0.189741	0.156937
677	2	1	6	11	ovarian_beta-A_inhibin	signal transduction	M13436	-0.579298	0.00943819	0.643327	0.145596	-0.191413	-0.85048
678	2	1	6	12	Siglec-4/MAG	lectin	M29273	-3.9478	-2.68694	-2.54041	-2.50523	-4.31372	-1.85093
679	2	1	6	13	amylo-1,6-glucosidase,_4-alpha-glucanotransferase	carbohydrate metabolism	NM_000642	-0.0880729	1.18792	1.30024	0.937161	0.0427049	0.196658
680	2	1	6	14	ABCA3	lipid,fatty acid metabolism / transporter	NM_001089	0.848039	-0.274436	-2.57218	-5.53128	-3.57205	-2.56083
681	2	1	6	15	antithrombin_III	heparin binding protein	NM_000488	-0.845416	-0.353644	1.43912	5.69004	-0.23861	0.816764
682	2	1	6	16	FcRn	lymphocyte	AF200220	-2.31863	-3.05871	-3.34761	-2.46406	-4.5249	-3.15919
683	2	1	6	17	ST3Gal VI	glycosyltransferase	NM_006100	-0.570654	1.24242	0.562206	0.571882	1.22008	-0.144054
684	2	1	6	18	HNK-1ST	carbohydrate metabolism	NM_004854	-0.281206	-1.8269	0.221544	0.0747029	-0.717175	0.45685
685	2	1	7	1	ST8Sia I	glycosyltransferase	NM_003034	1.21978	-1.58524	-0.133134	-0.255051	1.80488	-0.0523337
686	2	1	7	2	proteoglycan_1	proteoglycan	NM_002727	-0.187341	-0.736592	-3.03243	-2.7701	-1.69279	-4.52389
687	2	1	7	3	plasminogen_activator_inhibitor,_type_II	heparin binding protein	NM_002575	-0.507503	3.48131	0.605506	1.44986	-0.351633	0.594264
688	2	1	7	4	phosphoglucomutase_1	carbohydrate metabolism	NM_002633	-0.660645	0.137186	0.354709	0.4297	0.303464	0.526042
689	2	1	7	5	CXCR4/Fusin	cytokine	NM_003467	0.015238	1.1099	2.7329	3.74704	2.12814	2.78558
690	2	1	7	6	MCP-3/SCYA7	cytokine	X72308	-0.0900549	-0.0394568	1.30765	1.72202	-0.112161	-0.0303424
691	2	1	7	7	superoxide_dismutase_3	heparin binding protein	NM_003102	-4.91612	-5.26683	-4.54535	-3.40842	-5.33358	-4.62836
692	2	1	7	8	c-maf	lymphocyte	AF055376	-4.80019	-3.04837	-3.27895	-4.94585	-3.74127	-2.12536
693	2	1	7	9	MIP alpha/LARC/SCYA20	cytokine	M23452	0.159967	1.34451	1.2592	4.12365	2.75985	-0.885508
694	2	1	7	10	Eotaxin/SCYA11	cytokine	D49372	-0.363974	0.250934	0.718315	1.2989	-0.0561098	-0.569144
695	2	1	7	11	retinoic_acid_receptor,_gamma	lipid,fatty acid metabolism	NM_000966	0.546714	0.318792	0.412818	-0.288764	-0.222226	0.0949224
696	2	1	7	12	ITIH1	signal transduction	X63652	4.60109	-0.361884	2.06618	1.93365	1.77926	0.925364
697	2	1	7	13	lysophosphatidic acid phosphatase	lipid,fatty acid metabolism	NM_016361	0.577044	0.978039	0.954164	-0.388576	-0.165125	1.73749
698	2	1	7	14	fibroblast_growth_factor_(acidic)_intracellular_binding_protein	heparin binding protein	NM_004214	-0.0889524	1.05492	-0.21977	-0.548971	-1.16997	-0.599963
699	2	1	7	15	hyaluronidase	carbohydrate metabolism	NM_012215	-1.26134	-0.680248	-0.0752863	-1.95668	-1.60686	-0.352782
700	2	1	7	16	TWEAK	lymphocyte	AF030099	-2.26141	-2.15783	-1.63115	-2.77576	-2.39695	-1.53958
701	2	1	7	17	FLJ10842	lipid,fatty acid metabolism	NM_018238	1.63626	2.45871	0.94206	0.55359	0.414242	0.05272
702	2	1	7	18	triggering_receptor_expressed_on_monocytes_1_mRNA	lymphocyte	AF196329	-0.728541	-0.867666	-2.82693	-0.0571084	0.10127	-0.622018
703	2	1	8	1	CMP-sialic_acid_transporter	carbohydrate metabolism / transporter	NM_006416	0.289422	-0.0930421	0.821188	-0.395706	0.224471	0.610787
704	2	1	8	2	ABCA4	lipid,fatty acid metabolism / transporter	NM_000350	-0.0839203	-0.632519	0.317302	-0.482175	-0.104086	0.297145
705	2	1	8	3	dolichyl-phosphate_mannosyltransferase_polypeptide_1,catalytic_subunit	glycosyltransferase	NM_003859	0.666013	0.445856	0.511825	0.644312	0.205175	0.291464
706	2	1	8	4	hexokinase_1	carbohydrate metabolism	NM_000188	-0.491525	-1.7253	-2.32096	-1.35892	-0.303344	-1.12436
707	2	1	8	5	heparin_cofactor_II	heparin binding protein	NM_000185	1.43647	0.659528	0.799805	0.0836773	4.43903	0.707406
708	2	1	8	6	SGK	LAB	NM_005627	-4.43053	-0.925079	-1.6797	-5.45991	-2.50593	-8.74401
709	2	1	8	7	acid_ceramidase	lipid,fatty acid metabolism	NM_004315	-1.82111	-1.63408	-1.74125	-1.69011	-0.636744	-1.93096
710	2	1	8	8	manic_fringe	glycosyltransferase	NM_002405	3.30545	2.24673	3.22449	3.42891	2.72451	3.47801
711	2	1	8	9	acetyl-Coenzyme_A_acyltransferase_2	lipid,fatty acid metabolism	NM_006111	-0.556393	-1.46896	-1.32521	-2.52849	-2.22184	-0.813305
712	2	1	8	10	acetyl-Coenzyme_A_transporter	lipid,fatty acid metabolism	NM_004733	1.71724	1.25297	0.973518	-0.313559	1.5185	1.6503
713	2	1	8	11	MIP beta/ELC/SCYA19	cytokine	AB000887	-0.773691	-0.696932	-0.2238	-0.987829	-0.270224	-1.40376
714	2	1	8	12	TGF-beta_type_secreted_signaling_protein	heparin binding protein	AF081513	-2.97472	-1.5838	-1.36848	-4.66886	-2.27417	-2.33707
715	2	1	8	13	CHST1/KSGal6ST	carbohydrate metabolism	NM_003654	-2.97344	-1.8527	-0.908352	-3.01599	-1.20327	-2.89833
716	2	1	8	14	CLECSF1	lectin	NM_005752	-0.677994	-0.815533	-5.99598	3.00525	-0.557122	0.70282
717	2	1	8	15	UGT2/UDP-glucose:glycoprotein_glucosyltransferase_2	glycosyltransferase	NM_020121	-0.162068	1.17064	-0.468793	0.422694	0.991704	1.72968
718	2	1	8	16	C1QR	lectin	NM_012072	-1.39211	-1.19486	-3.02707	-3.80586	-1.087	-1.27613
719	2	1	8	17	dickkopf_(Xenopus_laevis)_homolog_1	signal transduction	NM_012242	-0.218917	-0.202682	0.108717	1.59316	-0.110013	-5.12181
720	2	1	8	18	ADP-ribosylation_factor-like_1	signal transduction	NM_001177	-2.27594	-0.379336	-0.582763	-1.51124	-1.35628	-0.446267
721	2	1	9	1	PAK1	LAB	NM_002576	-1.39329	-1.63987	-0.610429	-0.840362	-1.07997	-3.16408
722	2	1	9	2	retinoic_acid_receptor,_alpha	signal transduction	NM_000964	0.299656	0.137862	-0.615999	-0.292464	-1.30638	-1.59882
723	2	1	9	3	aldolase_B,_fructose-bisphosphate	carbohydrate metabolism	NM_000035	-7.22066	-7.13022	-5.58274	-8.17252	-7.8985	-9.47049
724	2	1	9	4	position_marker	control		-0.552468	-0.938352	0.241542	0.107941	-0.15616	-0.374045
725	2	1	9	5	CD5L	lipid,fatty acid metabolism / receptor	NM_005894	3.00961	2.55267	-6.60714	3.3835	-0.24112	1.14232
726	2	1	9	6	lamin_B_receptor	cell adhesion	NM_002296	2.35728	2.47567	1.77561	2.39032	2.84364	1.84824
727	2	1	9	7	lambda-A	control		-0.581614	-0.0693441	-0.329085	-0.391112	-0.586968	-0.316351
728	2	1	9	8	lambda-B	control		0.402359	2.01383	1.04383	1.2576	-0.0292249	0.723865
729	2	1	9	9	lambda-C	control		-0.412873	1.16145	1.20217	0.591865	-0.175726	1.61365
730	2	1	9	10	pUC19	control	L09137	-0.551447	-0.61087	1.73668	1.24186	0.0163391	0.0137822
731	2	1	9	11	E._coli_ompA	control		-0.53222	-0.766712	1.38315	1.4234	0.00274697	1.19443
732	2	1	9	12	Arabidopsis_chlorophyll_ab_binding_protein	control	AB038714	-0.34332	1.13985	-0.68937	-1.75213	-0.259633	0.465152
733	2	1	9	13	cysteinyl_leukotriene_CysLT2_receptor;	lipid,fatty acid metabolism	NM_020377	-0.109155	0.316111	0.537019	1.18766	-0.243414	0.295483
734	2	1	9	14	serine_protease_inhibitor,_Kunitz_type_2	heparin binding protein	NM_021102	-1.0484	-4.43956	-4.84569	-1.68587	-2.77466	-1.22324
735	2	1	9	15	EXTL1	glycosyltransferase	U67191	-0.199146	0.439418	0.580662	1.31954	0.619453	0.394592
736	2	1	9	16	CD16/FCGR3B	lymphocyte	X16863	-1.65161	-3.20845	-1.51169	-2.4516	-1.01341	-1.7481
737	2	1	9	17	C-reactive protein	lectin	X56214	-0.951782	0.687905	-2.23013	3.38357	-0.227994	0.189792
738	2	1	9	18	activation-induced_C-type_lectin	lectin	X96719	-1.0157	-0.946991	-0.97391	1.62772	-0.200225	0.359553
739	2	1	10	1	ribophorin_I	glycosyltransferase	NM_002950	0.159299	0.45063	-0.864048	-0.783024	-0.446101	-0.927258
740	2	1	10	2	brevican	proteoglycan	AF229053	-1.40597	-1.09202	-1.08169	-2.23837	-0.400845	-6.15993
741	2	1	10	3	C1GALT1	glycosyltransferase	NM_020156	1.15937	1.72256	1.75493	0.276432	-0.0865859	-0.815356
742	2	1	10	4	CHST2/GlcNAc6ST	carbohydrate metabolism	NM_004267	-2.47213	-4.22977	-1.25684	0.669095	-0.425341	-1.96187
743	2	1	10	5	fatty-acid-Coenzyme_A_ligase,_long-chain_4	lipid,fatty acid metabolism	NM_004458	0.476229	0.0171006	0.792684	0.994227	1.18423	0.585599
744	2	1	10	6	ABCB7	lipid,fatty acid metabolism / transporter	NM_004299	1.06727	1.45886	1.49439	1.20684	0.88636	1.54091
745	2	1	10	7	actin,_beta	control	X00351	-0.753262	-0.935649	0.140112	-0.124339	-0.140202	-0.384358
746	2	1	10	8	transferrin_receptor	control	X01060	0.965772	2.53012	0.864532	0.96679	1.47855	1.70942
747	2	1	10	9	phospholipase_A2,_group_V	control	U03090	-0.460776	-0.846912	-0.830669	-1.22836	-0.113483	0.424119
748	2	1	10	10	glyceraldehyde-3-phosphate_dehydrogenase	control	M33197	0.143023	0.642562	0.199626	0.507823	0.372697	0.469243
749	2	1	10	11	tubulin,_alpha_2	control	AF005392	-0.874089	-0.454377	-0.967097	-0.775381	-0.61681	-0.253191
750	2	1	10	12	ribosomal_protein_S5	control	U14970	0.84277	0.527972	0.918191	0.5213	0.830841	0.665546
751	2	1	10	13	protective_protein_for_beta-galactosidase	carbohydrate metabolism	NM_000308	0.553232	0.322176	-2.40529	-1.78284	-1.41047	-2.59262
752	2	1	10	14	platelet-activating_factor_acetylhydrolase	lipid,fatty acid metabolism	NM_000430	-0.900696	-0.481554	0.449275	-0.843606	-0.22388	-0.371926
753	2	1	10	15	N-acetyltransferase_1	carbohydrate metabolism	NM_000662	-0.391879	1.03189	1.6111	0.217514	0.0683919	1.2405
754	2	1	10	16	angio-associated,_migratory_cell_protein	heparin binding protein	NM_001087	0.493955	0.824037	-0.233015	-0.436261	0.710648	0.096551
755	2	1	10	17	bone_morphogenetic_protein_receptor,_type_II	heparin binding protein	NM_001204	-0.620029	-0.865627	-1.62483	-3.10326	-0.726464	-0.922385
756	2	1	10	18				1.72347	0.423899	-3.28553	2.01483	4.44086	1.14516
757	2	1	11	1	annexin_A9	lectin	NM_003568	1.10756	-1.09848	0.227319	0.124628	0.673948	-1.05629
758	2	1	11	2	sphingosine-1-phosphate_lyase_1	lipid,fatty acid metabolism	NM_003901	-0.963526	-0.947798	0.831198	-2.20084	-1.02644	-0.564117
759	2	1	11	3	laminin,_gamma_3	cell adhesion	NM_006059	-2.99675	-4.3082	-1.66013	-2.59123	-2.97673	-8.51135
760	2	1	11	4	SLC2A1(facilitated_glucose_transporter)	carbohydrate metabolism / transporter	NM_006516	0.179734	-0.507434	0.325762	1.48318	0.81103	0.601985
761	2	1	11	5	HS2ST1	carbohydrate metabolism	NM_012262	2.21727	1.74902	2.22632	1.80955	1.89629	2.58895
762	2	1	11	6	annexin_A8	lectin	NM_001630	-1.31082	-2.1695	-1.98296	-2.31474	-0.298429	-0.617807
763	2	1	11	7	general_transcription_factor_IIB	control	X59268	1.22706	1.15122	1.96987	1.86238	1.42693	1.423
764	2	1	11	8	ATP_synthase,_H+_transporting,_mitochondrial_F0_complex,_subunit_b,_isoform_1	control	X60221	-1.21784	0.0880264	0.0798646	-0.276921	0.725239	-0.0316909
765	2	1	11	9	lambda-A	control		-0.683078	-0.0826329	-0.366175	-0.438744	-0.648101	-0.318987
766	2	1	11	10	pUC19	control	L09137	-0.380657	0.0766114	1.54958	0.220061	2.87556	0.429375
767	2	1	11	11	actin,_beta	control	X00351	-1.00601	-0.883206	-0.226356	-0.407427	-0.18611	-0.278299
768	2	1	11	12	transferrin_receptor	control	X01060	1.39049	2.32519	1.12031	1.09433	0.814148	1.68533
769	2	1	11	13				4.8398	5.72092	-0.274414	0.304742	-0.1191	0.0127764
770	2	1	11	14				4.9304	0.12797	1.56044	4.17177	4.93368	4.30207
771	2	1	11	15				2.7347	0.209075	1.64337	-0.983055	-0.089269	0.677522
772	2	1	11	16				6.24758	-0.0189531	3.0888	3.13555	2.14367	-0.436985
773	2	1	11	17				2.90203	0.226709	-1.39408	3.39419	-0.0317137	-2.21951
774	2	1	11	18				-0.25606	5.05613	-1.50475	5.5815	-0.118892	-2.41931
775	2	1	12	1	COL5A2	cell structure	NM_000393	-1.2594	-1.24372	-0.7442	-1.0177	-0.477199	-1.09683
776	2	1	12	2	ribosomal_protein_L22	heparin binding protein	NM_000983	0.809543	0.37262	0.60403	0.706488	0.621815	-0.0730528
777	2	1	12	3	arachidonate_15-lipoxygenase,_second_type	lipid,fatty acid metabolism	NM_001141	-0.229226	1.12643	0.284428	0.362123	-0.0265679	0.114702
778	2	1	12	4	GALGT	glycosyltransferase	NM_001478	1.57642	1.35445	-0.547964	-0.380665	-0.599684	0.81133
779	2	1	12	5	CD48	lymphocyte	NM_001778	-0.825736	2.77455	3.23291	3.08259	3.94873	2.25121
780	2	1	12	6	FGF9	heparin binding protein	NM_002010	1.95821	-0.401931	0.385878	0.0357005	2.21346	0.344366
781	2	1	12	7	phospholipase_A2,_group_V	control	U03090	0.310348	-0.171136	-1.08508	-2.73796	-0.111255	-0.412106
782	2	1	12	8	glyceraldehyde-3-phosphate_dehydrogenase	control	M33197	0.0974482	0.541207	0.0518826	0.655305	0.54798	0.418967
783	2	1	12	9	tubulin,_alpha_2	control	AF005392	-1.05841	-0.535407	-1.0817	-0.706978	-0.571481	-0.273004
784	2	1	12	10	ribosomal_protein_S5	control	U14970	0.678612	0.463375	0.787029	0.401096	0.871714	0.665219
785	2	1	12	11	general_transcription_factor_IIB	control	X59268	1.09398	0.916905	2.1149	1.64036	1.37537	1.83097
786	2	1	12	12	ATP_synthase,_H+_transporting,_mitochondrial_F0_complex,_subunit_b,_isoform_1	control	X60221	-1.00328	-0.244381	0.119419	-0.320588	0.610001	0.026153
787	2	1	12	13				3.87067	0.0475808	3.70649	7.32752	5.8457	-1.10546
788	2	1	12	14				1.70447	-0.233041	1.25813	-1.97157	-0.217521	0.774784
789	2	1	12	15				2.34159	3.47171	3.05277	-1.08243	1.49166	2.76776
790	2	1	12	16				5.3069	0.285402	0.630298	-1.50677	-0.0791261	2.82571
791	2	1	12	17				-0.362928	5.9149	-2.54865	-0.875017	5.48504	-2.07837
792	2	1	12	18				5.26761	-0.012156	4.0569	-2.04295	-0.0885628	0.549249
793	2	1	13	1	neutral_sphingomyelinase	lipid,fatty acid metabolism	NM_003080	-0.159233	-0.238636	-0.234429	-0.535701	-0.93298	-0.662817
794	2	1	13	2	glycogenin	carbohydrate metabolism	NM_004130	-1.82111	-1.13351	-3.91916	-1.25761	-3.7791	-0.648549
795	2	1	13	3	bone_morphogenetic_protein_receptor,_type_IA	heparin binding protein	NM_004329	1.01169	0.844365	-1.89987	-0.808037	0.489826	-6.24679
796	2	1	13	4	Rab_geranylgeranyltransferase,_beta_subunit	lipid,fatty acid metabolism	NM_004582	1.08959	0.999392	0.994261	0.634147	1.01644	0.525701
797	2	1	13	5	galectin_8	lectin	NM_006499	-0.977644	-1.18431	-0.984561	-0.888102	-1.07655	-0.370309
798	2	1	13	6	heparanase	carbohydrate metabolism	NM_006665	1.01508	0.757953	1.17447	0.760157	2.61097	1.00983
799	2	1	13	7	galectin_3	lectin	NM_002306	-1.00583	-2.09766	-3.15706	-3.36576	-4.34203	-2.90293
800	2	1	13	8	HS6ST	carbohydrate metabolism	NM_004807	0.448934	-0.0377576	0.236484	0.371642	-0.41275	0.258805
801	2	1	13	9	dolichyl-phosphate_mannosyltransferase_polypeptide_2,_regulatory_subunit	glycosyltransferase	NM_003863	0.468204	0.76288	-0.0655689	0.151183	-0.0514087	-0.122153
802	2	1	13	10	glucosidase,_alpha;_acid	carbohydrate metabolism	NM_000152	-3.3072	-0.916485	-1.95819	-0.390349	-2.52719	-2.61235
803	2	1	13	11	CD62P/P-selectin	lectin	NM_003005	1.97393	0.0196891	0.0473312	0.678739	-0.248559	-0.894886
804	2	1	13	12	ALG3	glycosyltransferase	NM_005787	2.55865	2.52294	1.38444	2.47097	1.42703	2.03601
805	2	1	13	13	A1	request	X06989	-5.26696	-5.54665	-6.55973	-3.57503	-7.22043	-5.29071
806	2	1	13	14	-	-	-	2.05688	-0.709981	0.352302	0.98817	-0.0993498	0.774965
807	2	1	13	15	hyaluronoglucosaminidase_2	carbohydrate metabolism	NM_003773	-0.413989	-0.361908	-1.07009	-0.732371	-0.675666	-0.899744
808	2	1	13	16	BLNK	lymphocyte	NM_013314	1.66304	-0.142288	2.18266	1.6903	1.42563	1.52769
809	2	1	13	17	B3GALT1	glycosyltransferase	AF117222	-0.330916	2.20716	-0.176467	-1.96445	2.66654	0.467936
810	2	1	13	18	ST3Gal III	glycosyltransferase	NM_006279	-1.47686	-0.416086	0.418258	1.13109	-0.257293	0.0362714
811	2	1	14	1	vascular_endothelial_growth_factor_receptor_2	cell adhesion	AF063658	-2.15633	-1.18411	-3.28846	-2.21316	-1.78743	-1.36008
812	2	1	14	2	DCIR	lectin	AJ133532	1.20498	-0.896705	0.631726	-2.16504	-0.193192	0.857236
813	2	1	14	3	prostacyclin_synthase	lipid,fatty acid metabolism	D38145	-3.34639	-5.29247	-2.86696	-3.11822	-3.11183	-2.33969
814	2	1	14	4	ABCC2	lipid,fatty acid metabolism / transporter	NM_000392	-0.398959	-0.495407	-0.0986535	-0.712676	0.830835	-1.02002
815	2	1	14	5	CD44	proteoglycan	NM_000610	0.222736	-1.58212	-2.31497	-3.4976	-3.13529	-8.9794
816	2	1	14	6	arachidonate_12-lipoxygenase	lipid,fatty acid metabolism	NM_000697	0.511871	1.05052	0.245739	0.767283	-0.0763815	-0.319732
817	2	1	14	7				4.06152	-0.388518	-1.40947	3.98862	-0.0992198	-0.127248
818	2	1	14	8				-0.399722	-0.013411	-0.473813	-2.15927	-0.114622	0.957011
819	2	1	14	9				5.18892	-0.00992041	0.609776	4.80916	-0.135973	5.66506
820	2	1	14	10				-0.131954	5.90631	1.19425	2.96959	-0.0974686	0.76044
821	2	1	14	11				-0.446645	-0.0513579	-0.382196	-2.03291	5.2025	0.822142
822	2	1	14	12				2.386	0.352452	-1.42268	3.63383	4.48681	-1.98895
823	2	1	14	13	EXTL3	glycosyltransferase	AF001690	0.0969942	0.182746	-0.0797925	-0.703922	-0.493204	0.288702
824	2	1	14	14	C2GnT3	glycosyltransferase	NM_016591	2.47097	0.557877	-0.691034	1.51101	2.20369	1.15964
825	2	1	14	15	WNT10a	signal transduction	AY009400	-0.0294335	-0.304439	-0.713846	-0.581156	-0.275701	-0.535196
826	2	1	14	16	Gal3ST4	carbohydrate metabolism	NM_024637	-0.510316	-0.000633804	1.59132	0.0738951	0.0628053	0.389912
827	2	1	14	17	GDP-mannose_pyrophosphorylase_A	carbohydrate metabolism	AF135422	0.362473	1.75124	1.46022	1.41518	1.23925	1.62883
828	2	1	14	18	CD40-ligand	lymphocyte	L07414	-0.582208	0.161913	0.912005	0.53734	-0.153162	1.36467
829	2	1	15	1	c-fos_induced_growth_factor	growth factor	NM_004469	-1.87047	-1.99672	-3.86231	-4.61734	-2.00741	-3.74921
830	2	1	15	2	phosphatidylserine-binding_protein	lipid,fatty acid metabolism	NM_004657	-1.69167	-1.88297	-1.47607	-4.29028	-1.5542	-1.24238
831	2	1	15	3	peroxisome_proliferative_activated_receptor,_alpha	lipid,fatty acid metabolism	NM_005036	0.770911	0.0356541	-0.322208	-0.623876	-0.0651532	0.685685
832	2	1	15	4	BING4	lymphocyte	NM_005452	0.919367	1.03439	0.648508	0.939269	0.963602	0.893908
833	2	1	15	5	phosphoinositide-3-kinase,_catalytic,_alpha	lipid,fatty acid metabolism	NM_006218	1.44013	0.949102	1.99835	2.05787	1.39128	1.89067
834	2	1	15	6	ADAMTS5	signal transduction	NM_007038	-0.280205	0.317256	0.611629	-0.0683959	2.85689	0.679605
835				7	-	-	-	-0.315764	1.32355	-1.97566	5.71224	-0.18833	1.91689
836				8	-	-	-	-0.946598	0.01053	0.909184	4.73227	-0.18625	-0.678557
837				9	-	-	-	0.157292	5.01526	-3.43953	5.30917	5.77473	-2.41278
838				10	-	-	-	2.10689	4.95915	2.68008	3.75796	-0.0818069	5.12809
839				11	-	-	-	-0.200378	8.18651	-0.762948	0.281503	5.23371	1.37663
840				12	-	-	-	-0.558839	5.40991	3.77005	-0.924889	0.00757719	0.938495
841	2	1	15	13	FVT1	LAB	NM_002035	-1.09557	0.834377	0.464799	0.206775	-0.437026	-1.09804
842	2	1	15	14	cerebroside_(3'-phosphoadenylylsulfate:galactosylceramide_3')_sulfotransferase	carbohydrate metabolism	NM_004861	0.143573	-0.230405	-0.36147	-0.270766	-1.87684	-0.123309
843	2	1	15	15	B3GALT4	glycosyltransferase	NM_003782	-0.911688	-0.712452	-0.050875	-0.524771	-1.10476	-0.582429
844	2	1	15	16	lipase_A,_lysosomal_acid,_cholesterol_esterase	lipid,fatty acid metabolism	NM_000235	-2.68259	-1.64217	-0.55753	-1.58578	-1.8303	-0.928645
845	2	1	15	17	lanosterol_synthase	lipid,fatty acid metabolism	NM_002340	0.606971	1.77987	0.48098	1.21531	2.00335	1.98105
846	2	1	15	18	diacylglycerol_kinase,_theta	lipid,fatty acid metabolism	NM_001347	-0.459305	-0.153683	0.883312	0.757086	-1.29223	0.713836
847	2	1	16	1	position_marker	control		-0.572842	-0.894586	0.372802	0.0913434	-0.13519	-0.359521
848	2	1	16	2	SHP2	lipid,fatty acid metabolism	L03535	-0.288463	-1.08195	-0.150374	-0.233006	-0.444988	-0.592465
849	2	1	16	3	CYP4F3	lipid,fatty acid metabolism	NM_000896	1.32206	0.465169	0.683401	-2.73915	-0.107057	0.728041
850	2	1	16	4	arachidonate_15-lipoxygenase	lipid,fatty acid metabolism	NM_001140	1.09488	-0.910205	-0.534007	-0.453064	-0.208936	-0.340317
851	2	1	16	5	NDST1	carbohydrate metabolism	NM_001543	-3.02613	-2.35889	-0.630776	-1.28416	-1.29783	-1.99
852	2	1	16	6	MUC1	glycoprotein	NM_002456	-1.01354	-2.77012	-3.3106	-4.31105	-4.14149	-2.89801
853				7	-	-	-	-0.12804	2.94822	1.83561	-1.1634	1.73482	0.799436
854				8	-	-	-	0.604316	0.139673	1.28474	-2.12497	-0.0685426	-0.00358074
855				9	-	-	-	-0.245275	7.56173	-1.37644	-0.999118	6.8458	4.79343
856				10	-	-	-	2.86125	0.407054	0.155511	3.30967	5.86292	0.951515
857				11	-	-	-	-0.324001	6.53064	4.08744	3.20777	-0.00721642	0.531131
858				12	-	-	-	3.42707	-0.270424	3.01655	1.44927	-0.16864	1.65446
859	2	1	16	13	squalene_epoxidase	lipid,fatty acid metabolism	NM_003129	0.612288	0.527255	0.374082	0.968139	1.3177	1.02224
860	2	1	16	14	ST6GalNAc IV	glycosyltransferase	NM_014403	-0.501606	-0.641121	-1.37689	-0.66369	-1.13808	-0.814
861	2	1	16	15	AKT2	LAB	NM_001626	0.636626	0.067429	0.699209	0.895635	0.587629	0.268021
862	2	1	16	16	clathrin_light_chain	transport	X81636	1.01029	0.601684	0.913633	0.719884	0.649141	1.23095
863	2	1	16	17	FUT6	glycosyltransferase	NM_000150	-0.421426	-0.719825	0.0849826	-0.694869	-0.660314	0.719689
864	2	1	16	18	position_marker	control		-0.878218	-0.984415	-0.220125	-0.2936	-0.251545	-0.235464
865	2	2	1	1	position_marker	control		-0.593353	-0.566736	0.397533	0.37785	-0.306119	0.270807
866	2	2	1	2	lectin-like_receptor_F1	lectin	AF175206	-0.08728	-1.10458	1.87972	0.789242	-0.155621	1.45187
867	2	2	1	3	T-bet/TBX21	lymphocyte	AF241243	3.68965	0.388783	-1.9692	1.18689	0.0074868	0.786844
868	2	2	1	4	CD90/Thy-1	lymphocyte	AF261093	-4.67828	-2.79239	-4.30542	-3.42813	-7.04856	-6.38649
869	2	2	1	5	DORA	lymphocyte	AJ223183	-0.957918	-2.155	-1.0457	-1.26175	-0.204537	-0.0576227
870	2	2	1	6	phospholipase_C,_beta_1	lipid,fatty acid metabolism	AY004175	3.79131	-0.29563	0.0265068	-0.992175	-0.0841998	0.421328
871	2	2	1	7	ABCB11	lipid,fatty acid metabolism / transporter	NM_003742	0.109493	0.241771	-0.651027	-0.413626	-0.683475	-0.110435
872	2	2	1	8	B4GALT2	glycosyltransferase	NM_003780	-0.649604	0.108473	-0.765551	0.493487	0.150939	-1.28593
873	2	2	1	9	B3GALT2	glycosyltransferase	NM_003783	0.0359477	0.640402	1.32388	-0.377993	1.65354	-1.04675
874	2	2	1	10	annexin_A2	lectin	NM_004039	0.142789	-0.782049	-9.0347	-1.84797	-3.92558	-2.20002
875	2	2	1	11	WNT2B	signal transduction	NM_004185	-0.233558	-0.132733	-1.22328	-2.10591	-0.310761	-1.37594
876	2	2	1	12	deleted_in_malignant_brain_tumors_1	lipid,fatty acid metabolism / receptor	NM_004406	0.174373	-2.29707	-3.1892	0.7881	0.522598	-1.49181
877	2	2	1	13	mitochondrial ceramidase	lipid,fatty acid metabolism	NM_019893	-0.0325714	0.960275	2.57752	1.34917	-0.138554	1.56361
878	2	2	1	14	UGT1/UDP-glucose:glycoprotein_glucosyltransferase_1	glycosyltransferase	NM_020120	1.03332	0.742357	2.40527	0.807124	0.771899	0.918657
879	2	2	1	15	lysophosphatidic_acid_acyltransferase-delta	lipid,fatty acid metabolism	NM_020133	1.79237	-1.48659	-0.594562	0.612384	-0.137015	-0.455132
880	2	2	1	16	phospholipid_scramblase_2	lipid,fatty acid metabolism	NM_020359	0.0963322	0.595627	0.21218	0.185651	2.94497	-0.792858
881	2	2	1	17	retinoid_X_receptor,_beta	lipid,fatty acid metabolism	NM_021976	0.612113	-0.422592	0.572392	0.416649	-0.241672	-0.398426
882	2	2	1	18	position_marker	control		-0.469082	-0.623844	0.000265786	0.0154042	-0.183607	0.147532
883	2	2	2	1	phospholipase_A2,_group_IVA, cPLA2	lipid,fatty acid metabolism	M68874	0.171953	0.612958	0.841901	0.544652	1.75301	0.733558
884	2	2	2	2	acetyl-Coenzyme_A_acetyltransferase_1	lipid,fatty acid metabolism	NM_000019	0.022618	-0.587782	-1.31334	-1.07637	-1.87191	-1.91044
885	2	2	2	3	arylsulfatase_B	carbohydrate metabolism	NM_000046	-0.115967	-1.13651	-1.56601	-0.181987	1.65213	0.636534
886	2	2	2	4	FUT1	glycosyltransferase	NM_000148	2.69586	-1.10018	-1.55744	0.167412	-0.221718	-0.584357
887	2	2	2	5	glucosidase,_beta;_acid	carbohydrate metabolism	NM_000157	1.099	0.80664	1.07062	0.940544	-0.58292	0.0867864
888	2	2	2	6	hexokinase_2	carbohydrate metabolism	NM_000189	3.46057	0.810798	0.821593	1.23467	0.730742	0.9151
889	2	2	2	7	protein_geranylgeranyltransferase_type_I,_beta	lipid,fatty acid metabolism	NM_005023	0.0549707	0.666125	1.61071	-1.05538	0.684503	1.25782
890	2	2	2	8	phospholipase_A2,_group_IVB	lipid,fatty acid metabolism	NM_005090	-1.1307	-0.0330015	-0.379277	0.277818	0.0801588	-0.0157061
891	2	2	2	9	annexin_A3	lectin	NM_005139	-0.263428	-2.89913	-4.90313	-3.58019	-0.937075	-2.52221
892	2	2	2	10	EDG3/S1P3	lipid,fatty acid metabolism / receptor	NM_005226	0.0953309	-0.122188	-0.0736046	0.766156	1.9316	0.743609
893	2	2	2	11	ABCA1	lipid,fatty acid metabolism / transporter	NM_005502	-0.302375	-1.28757	-0.942572	0.508391	0.477084	-0.290939
894	2	2	2	12	IL-12Rbeta2	cytokine	NM_005535	3.32848	1.34243	2.25324	0.161754	1.78843	3.08253
895	2	2	2	13	CD4	lymphocyte	XM_006966	-0.015644	-0.196045	-2.36486	-0.959648	-0.234879	-1.13638
896	2	2	2	14	Btk	signal transduction	XM_010110	4.19717	0.198467	4.30074	3.04855	3.69552	3.16336
897	2	2	2	15	WNT5A	signal transduction	NM_003392	0.107408	-0.0354298	0.696749	0.344705	1.08212	-0.413597
898	2	2	2	16	thrombomodulin	heparin binding protein	NM_000361	-1.92943	-2.70531	-5.33532	-5.42415	-3.49953	-5.55597
899	2	2	2	17	TGF-beta	heparin binding protein	NM_000660	2.24139	1.2946	1.60898	1.60241	1.62092	1.37294
900	2	2	2	18	SLC2A2(facilitated_glucose_transporter)	carbohydrate metabolism / transporter	NM_000340	-0.0356623	0.0481437	-0.323923	0.373747	2.9125	0.0723561
901	2	2	3	1	annexin_A6	lectin	NM_001155	0.285522	-1.25254	-1.84938	-1.0099	-1.19393	-5.30934
902	2	2	3	2	EDG2	lipid,fatty acid metabolism / receptor	NM_001401	0.110581	-2.82913	-3.0468	-3.44863	-0.786484	-1.45022
903	2	2	3	3	GDP-mannose_4,6-dehydratase	carbohydrate metabolism	NM_001500	3.12587	1.31827	-1.0435	-0.336716	2.46319	1.43247
904	2	2	3	4	apolipoprotein_F	lipid,fatty acid metabolism	NM_001638	-0.0241682	-0.292619	-2.51947	0.00318122	-0.343061	0.503937
905	2	2	3	5	APOBEC1	lipid,fatty acid metabolism	NM_001644	-0.22616	-0.442123	2.36887	2.3518	2.2467	0.43503
906	2	2	3	6	Siglec-3/CD33	lectin	NM_001772	-0.328097	0.576361	0.334993	-0.438721	0.0489278	0.155031
907	2	2	3	7	serum_amyloid_A4	request	NM_006512	-0.083605	0.670131	0.141831	0.483437	-0.126715	-0.884954
908	2	2	3	8	APOBEC2	lipid,fatty acid metabolism	NM_006789	0.0146766	0.361773	1.1909	1.03888	1.14851	-0.834664
909	2	2	3	9	protein_kinase,_DNA-activated,_catalytic_polypeptide	signal transduction	NM_006904	1.81742	1.487	1.80348	1.47961	1.5225	1.3831
910	2	2	3	10	GALNT6	glycosyltransferase	NM_007210	0.304382	1.15447	0.714188	0.100028	0.928199	1.39932
911	2	2	3	11	MADHIP	lipid,fatty acid metabolism	NM_007324	-1.47429	-1.5487	-0.575467	-0.847433	-1.2766	-1.40802
912	2	2	3	12	B2	-	-	-0.0935905	-1.6028	-3.99392	-3.20805	2.23808	-0.648606
913	2	2	3	13	glucosamine-6-phosphate deaminase	carbohydrate metabolism	AF048826	-1.211	-0.536188	-5.66281	-0.362147	-3.02962	-0.522326
914	2	2	3	14	NKG2-D	lectin	NM_007360	0.0344828	0.656098	0.531991	2.27805	-0.00497084	3.36016
915	2	2	3	15	alpha-N-acetylgalactosaminidase	carbohydrate metabolism	NM_000262	0.281852	0.286724	0.415983	0.662141	0.63158	0.663113
916	2	2	3	16	neprilysin	lymphocyte	NM_000902	-0.64908	-2.6359	1.54264	2.1144	-0.0962918	1.46106
917	2	2	3	17	MBL2	lectin	NM_000242	0.223539	1.89198	2.38456	1.77998	-0.102796	0.879631
918	2	2	3	18	lecithin-cholesterol_acyltransferase	lipid,fatty acid metabolism	NM_000229	-0.495145	0.400179	0.88209	-0.470208	0.0496324	-1.04129
919	2	2	4	1	pancreatitis-associated_protein	lectin	NM_002580	0.108005	-1.13239	-0.154477	-1.83192	-0.134838	-1.00705
920	2	2	4	2	phosphatidylinositol_4-kinase,_catalytic,_alpha	lipid,fatty acid metabolism	NM_002650	-0.711626	-0.508651	-0.116051	0.714064	-0.157298	0.200528
921	2	2	4	3	SHP1	signal transduction	NM_002831	3.44343	1.42675	0.263545	1.40271	0.642434	-0.255687
922	2	2	4	4	PSGL-1	lectin	NM_003006	3.88202	1.25412	-1.08636	-1.92673	1.19552	0.899314
923	2	2	4	5	surfactant,_pulmonary-associated_protein_D	lectin	NM_003019	-0.755618	-2.0724	-5.57492	-3.49231	-1.62385	-5.02563
924	2	2	4	6	GalCer synthase	glycosyltransferase	NM_003360	-0.0690175	-1.54292	-0.203269	0.248452	-0.183507	1.06804
925	2	2	4	7	dickkopf_(Xenopus_laevis)_homolog_4	signal transduction	NM_014420	-0.388201	1.31574	1.01167	1.18577	-0.0389628	0.437056
926	2	2	4	8	arfaptin 1	signal transduction	NM_014447	0.0270606	0.241751	0.08366	0.805513	-0.0503707	-0.19411
927	2	2	4	9	group_III_secreted_phospholipase_A2	signal transduction	NM_015715	0.606815	0.030131	0.352716	0.489703	-0.105624	-0.045876
928	2	2	4	10	ST8Sia III	glycosyltransferase	NM_015879	0.051741	-0.336009	-2.32815	0.610158	0.0399041	0.491099
929	2	2	4	11	N-acetylglucosamine-1-phosphodiester_alpha-N-acetylglucosaminidase	carbohydrate metabolism	NM_016256	0.459733	0.584266	-0.00617999	0.325652	-0.974364	-0.480045
930	2	2	4	12	KLRF1	lectin	NM_016523	-0.260702	-0.305337	1.42874	1.51197	-0.0225266	0.668692
931	2	2	4	13	ABCC5	lipid,fatty acid metabolism / transporter	NM_005688	0.0848458	0.113681	0.88326	-0.205475	0.0220904	-0.0308513
932	2	2	4	14	phosphate_cytidylytransferase_2	lipid,fatty acid metabolism	NM_002861	-2.77022	-1.68619	-1.94797	-1.46273	-0.879431	-0.813076
933	2	2	4	15	NELL2	heparin binding protein	NM_006159	-0.370773	-2.08117	-0.185072	-2.87558	-0.861681	-1.26859
934	2	2	4	16	GlcCer synthase	glycosyltransferase	NM_003358	1.5439	0.116894	0.237831	-2.16406	-0.792074	-0.375964
935	2	2	4	17	PIG-B	glycosyltransferase	NM_004855	2.00873	1.48711	1.57775	0.531857	1.59407	1.29616
936	2	2	4	18	isopentenyl-diphosphate_delta_isomerase	lipid,fatty acid metabolism	NM_004508	-0.290627	0.846606	0.709075	0.742601	0.639829	1.36874
937	2	2	5	1	GDNF_family_receptor_alpha_2	GPI-anchored protein	NM_001495	-0.00287942	-1.58878	-3.22392	-1.72958	-0.0232586	0.299677
938	2	2	5	2	position_marker	control		-0.65459	-0.591559	0.321856	0.379846	0.106953	0.179948
939	2	2	5	3	phosphoinositide-3-kinase,_class_3	lipid,fatty acid metabolism	NM_002647	-0.00220867	0.168557	-0.978464	-0.3239	-0.148171	-0.0241825
940	2	2	5	4	ST3Gal IV	glycosyltransferase	NM_006278	-0.21742	-0.596117	-1.67841	-4.06521	-2.5253	-1.10734
941	2	2	5	5	growth_associated_protein_43	signal transduction	XM_003035	-3.71947	-6.41594	-6.25779	-3.54108	-5.62446	-5.13383
942	2	2	5	6	glucose-6-phosphate_dehydrogenase	carbohydrate metabolism	M24470	-0.462522	-2.03696	-1.75955	-1.39427	-2.19551	-8.14612
943	2	2	5	7	CD66a/CEACAM1	lymphocyte	M33195	-1.32095	-4.40785	-5.4119	-1.06314	-1.90359	-3.59172
944	2	2	5	8	CAMK1	signal transduction	NM_003656	-0.293173	-1.27767	0.905976	-0.918673	-1.13707	0.149513
945	2	2	5	9	TRAILR-2	lymphocyte	AF020501	0.0175951	1.03012	0.969879	0.767499	1.76096	0.689836
946	2	2	5	10	frizzled_(Drosophila)_homolog_4	signal transduction	NM_012193	-0.0978012	-1.80378	-0.92841	-2.31865	-0.293228	-2.25932
947	2	2	5	11	mannose-P-dolichol_utilization_defect_1	glycosyltransferase	NM_004870	-0.0763896	-0.919951	-0.228463	-0.632633	0.132712	-1.14498
948	2	2	5	12	UDP-N-acteylglucosamine_pyrophosphorylase_1	carbohydrate metabolism	NM_003115	0.419455	2.26134	-2.65524	-0.757015	-0.273057	-0.301488
949	2	2	5	13	fucose-1-phosphate_guanylyltransferase	carbohydrate metabolism	NM_003838	0.00448127	0.785504	0.677017	0.282511	2.06087	0.380778
950	2	2	5	14	sterol_isomerase	lipid,fatty acid metabolism	NM_006579	1.63985	1.79563	1.33898	1.14486	0.77528	1.34223
951	2	2	5	15	position_marker	control		-0.529182	-0.530682	0.105072	0.205115	-0.121678	0.438904
952	2	2	5	16	neutral_sphingomyelinase_(N-SMase)_activation_associated_factor	lipid,fatty acid metabolism	NM_003580	1.86992	0.639868	1.4457	0.729003	1.41353	1.13119
953	2	2	5	17	NEU1	carbohydrate metabolism	NM_000434	-0.45525	0.200807	-0.938667	-0.587587	-1.71582	-1.7055
954	2	2	5	18	farnesyltransferase	lipid,fatty acid metabolism	NM_002027	0.139033	-0.337789	1.31051	0.206928	0.164624	-0.154399
955	2	2	6	1	CD34/mucosialin	glycoprotein	M81104	-2.52557	-6.22106	-6.06283	-6.77473	-5.26175	-4.10492
956	2	2	6	2	CD3Z	lymphocyte	X16354	-0.289693	-1.60459	-0.90764	-1.63321	-0.284136	-2.28667
957	2	2	6	3	APOD	lipid,fatty acid metabolism	NM_001647	-6.57834	-8.45505	-5.16793	-8.22255	-7.85458	-5.5833
958	2	2	6	4	annexin_A11	lectin	NM_001157	3.01442	0.0376458	-2.54997	-1.25697	-1.72477	0.396165
959	2	2	6	5	annexin_A1	lectin	NM_000700	-1.16557	-4.32346	-5.53901	-5.53476	-2.76025	-8.41432
960	2	2	6	6	amyloid_P_component	request	NM_001639	-0.134523	1.73756	2.62376	2.51158	-0.162804	2.29763
961	2	2	6	7	Lyn	lymphocyte	NM_002350	1.4244	0.600521	2.29897	1.27926	0.297371	2.90256
962	2	2	6	8	presenilin 2	request	NM_000447	-0.254938	-0.0785695	-0.757484	-0.943931	-0.452079	-0.52455
963	2	2	6	9	OGT	glycosyltransferase	NM_003605	2.3344	0.187486	0.815413	1.0637	0.507122	0.647914
964	2	2	6	10	mimecan	proteoglycan	AF202167	0.230543	-0.556465	1.13769	-0.0678537	0.0501676	0.351813
965	2	2	6	11	APOB	lipid,fatty acid metabolism	NM_000384	-0.0151902	1.18564	-2.04313	0.577537	-0.135198	-1.03858
966	2	2	6	12	alpha 1,2-mannosidase_IC	carbohydrate metabolism	NM_020379	-0.875913	-0.582763	-1.01462	-2.34432	-1.77835	-2.25507
967	2	2	6	13	mannosidase,_alpha,_class_2A,_member_2	carbohydrate metabolism	NM_006122	-1.18605	-0.985023	-5.80172	-2.15376	-4.01795	-2.65947
968	2	2	6	14	APOA1	lipid,fatty acid metabolism	NM_000039	-6.72824	-4.67635	-4.38617	-4.77593	-7.00259	-6.24964
969	2	2	6	15	DAP12	signal transduction	AF019563	-4.72834	-3.8025	-4.53843	-2.83126	-5.02989	-5.47546
970	2	2	6	16	ALG5	glycosyltransferase	AF102850	0.544141	0.199841	-0.0595859	0.0663688	0.476565	0.274668
971	2	2	6	17	UDP-N-acetylglucosamine-2-epimerase/N-acetylmannosamine_kinase	carbohydrate metabolism	NM_005476	0.938364	0.582357	1.11621	0.0517089	0.793999	0.574485
972	2	2	6	18	APOBEC-1 stimulating protein	lipid,fatty acid metabolism	NM_014576	0.0936177	1.67759	0.931167	0.813452	-0.00152646	-0.0663852
973	2	2	7	1	-	-	-	0.118311	0.0488291	2.94039	2.92791	3.55289	3.65557
974	2	2	7	2	glucosidase II beta subunit	carbohydrate metabolism	NM_002743	0.924483	0.476336	-0.137321	0.223279	-0.0537	-0.21665
975	2	2	7	3	phospholipase_A2,_group_IIA	lipid,fatty acid metabolism	NM_000300	-0.0890371	-2.35104	-3.34366	-3.066	-0.625435	-7.60201
976	2	2	7	4	coagulation_factor_II	heparin binding protein	NM_000506	-0.086368	0.0316876	2.49461	2.55316	2.39613	1.63515
977	2	2	7	5	mannose_receptor,_C_type_1	lectin	NM_002438	-0.175915	-2.23578	-4.02715	-2.42767	-0.454822	-3.50556
978	2	2	7	6	fatty-acid-Coenzyme_A_ligase	lipid,fatty acid metabolism	NM_001995	-0.298946	-1.16873	-2.03286	-0.683075	0.265262	0.088817
979	2	2	7	7	B1	request	AF190725	-0.852669	-3.15663	-4.99347	-4.8689	-2.40039	-2.61796
980	2	2	7	8	plasminogen-binding_protein	heparin binding protein	NM_003278	-6.77271	-5.2488	-4.1811	-6.9773	-7.30371	-5.19467
981	2	2	7	9	syndecan_1	proteoglycan	NM_002997	-1.41128	2.37031	-3.57083	-6.59476	-4.44451	-4.62759
982	2	2	7	10	annexin II ligand	lectin	NM_002966	-0.743542	-1.37233	-7.26355	-1.66791	-3.42637	-2.62088
983	2	2	7	11	COX2/prostaglandin-endoperoxide_synthase_2	lipid,fatty acid metabolism	NM_000963	-0.219434	-1.5287	-1.12591	-2.27923	-0.0761042	-2.48283
984	2	2	7	12	phosphomannomutase_2	carbohydrate metabolism	NM_000303	1.19617	1.63001	1.36953	1.25732	0.762802	1.74061
985	2	2	7	13	bamacan	proteoglycan	NM_005445	2.13303	2.24979	2.21963	2.02449	2.30759	1.92769
986	2	2	7	14	carboxylesterase_1	lipid,fatty acid metabolism	NM_001266	-0.646477	-3.51729	-2.03342	-4.92531	-2.33397	-4.21409
987	2	2	7	15	epithelial_protein_lost_in_neoplasm_beta	cell structure	NM_016357	-0.22101	-0.245912	-0.548817	-1.58535	-0.377842	-0.733178
988	2	2	7	16	-	-	-	3.63235	2.46567	0.872583	0.717009	0.041634	0.139317
989	2	2	7	17	glypican_4	proteoglycan	NM_001448	-0.322332	-3.21637	-1.27721	-3.47705	-1.70002	-4.11215
990	2	2	7	18	BCA-1	cytokine	AJ002211	-0.229398	0.538049	1.69182	1.00404	0.925312	-0.458199
991	2	2	8	1	HDL binding protein	lipid,fatty acid metabolism	NM_005336	-0.440077	0.585534	-0.183369	-0.160487	-0.263545	-0.413238
992	2	2	8	2	phosphatidylinositol_4-kinase,_catalytic,_beta_polypeptide	lipid,fatty acid metabolism	NM_002651	0.260065	0.573707	0.934596	1.63913	0.149986	0.00706872
993	2	2	8	3	presenilin 1	request	NM_000021	-0.0038713	-0.607829	-0.308935	-0.810782	-1.43238	-0.934627
994	2	2	8	4	hHGF	heparin binding protein	M29145	-0.201976	1.6407	-2.43803	1.51837	-0.294396	0.885888
995	2	2	8	5	POMT1	glycosyltransferase	NM_007171	-1.62242	-0.53659	-0.327864	-1.95987	-1.86295	-1.9605
996	2	2	8	6	Mig	cytokine	NM_002416	-0.220699	0.830035	-0.415222	-0.473019	-0.230778	0.39532
997	2	2	8	7	phospholipase_A2,_group_VII_	lipid,fatty acid metabolism	NM_005084	-0.299853	1.88384	0.867828	0.779224	-0.564569	0.234289
998	2	2	8	8	PIG-C	glycosyltransferase	NM_002642	0.204238	0.423486	-0.126454	0.803597	0.165789	-0.593298
999	2	2	8	9	oxidised_low_density_lipoprotein_(lectin-like)_receptor_1	lipid,fatty acid metabolism	NM_002543	-0.274162	-0.230064	-0.63032	0.431649	-0.291307	-1.86572
1000	2	2	8	10	UDP-glucose receptor	carbohydrate metabolism	NM_014879	-0.0774838	0.731886	0.977369	1.90835	-0.322913	1.06027
1001	2	2	8	11	galectin_4	lectin	NM_006149	0.0813164	-1.39607	1.22281	-1.35654	2.70649	-3.46954
1002	2	2	8	12	dermatan_sulphate_proteoglycan_3	proteoglycan	NM_004950	-0.569356	1.61201	-1.67093	2.04692	-0.413315	2.15931
1003	2	2	8	13	CYP46	lipid,fatty acid metabolism	NM_006668	0.100099	-1.81331	-2.63797	-3.14808	-0.598569	-4.15687
1004	2	2	8	14	fibronectin_leucine_rich_transmembrane_protein_3	cell adhesion	NM_013281	-0.110547	2.82087	-0.0435671	0.539119	2.74417	1.27208
1005	2	2	8	15	smoothened_(Drosophila)_homolog	signal transduction	NM_005631	-0.435425	-2.20591	-1.73196	-3.33232	-0.902424	-0.750004
1006	2	2	8	16	PIG-P	glycosyltransferase	AB039659	-0.793444	-0.633261	0.252002	-0.608713	-1.78277	-0.918115
1007	2	2	8	17	cholesteryl_ester_transfer_protein	lipid,fatty acid metabolism	NM_000078	-0.0140819	-0.0373305	0.962895	1.46756	3.03537	0.235149
1008	2	2	8	18	iduronate_2-sulfatase	carbohydrate metabolism	NM_000202	-0.476183	-1.48027	-0.276673	-1.18269	0.44789	-0.749192
1009	2	2	9	1	follistatin	Cell proliferation	BC004107	-0.238201	0.783762	0.767213	0.801497	-0.226229	-4.55098
1010	2	2	9	2	CD72	lectin	NM_001782	-0.32107	-1.0623	4.21088	4.9321	3.80525	3.15463
1011	2	2	9	3	endocytic receptor	lectin	NM_006039	-0.656975	-3.03809	-1.58546	-2.61716	-2.98836	-3.24163
1012	2	2	9	4	Siglec-2/CD22	lectin	NM_001771	0.0724006	-1.38103	5.48186	2.88084	4.75007	4.82557
1013	2	2	9	5	LARGE	glycosyltransferase	AJ007583	-0.351069	-0.540568	1.55298	0.85605	-0.873952	0.673988
1014	2	2	9	6	versican	proteoglycan	NM_004385	-0.116279	-0.17776	-0.651403	-1.07585	3.4608	-0.987729
1015	2	2	9	7	lambda-A	control		-0.328908	-0.00683673	-0.232122	-0.268348	-0.639786	-0.142836
1016	2	2	9	8	lambda-B	control		-0.124296	0.715819	1.68748	0.261087	-0.103521	-1.42751
1017	2	2	9	9	lambda-C	control		-0.463456	0.373653	1.04827	1.87848	0.0541081	-2.42672
1018	2	2	9	10	pUC19	control	L09137	0.244326	1.41747	0.628914	0.845035	0.780421	1.46772
1019	2	2	9	11	E._coli_ompA	control		-0.322076	1.29019	1.37283	2.31247	-0.107242	1.51648
1020	2	2	9	12	Arabidopsis_chlorophyll_ab_binding_protein	control	AB038714	4.19075	1.8208	6.47066	-0.976298	-0.10917	2.21478
1021	2	2	9	13	myotubularin_related_protein_3	lipid,fatty acid metabolism	NM_021090	0.112068	-1.19911	-0.474528	-0.909269	-0.942669	-0.933475
1022	2	2	9	14	COL4A6	cell structure	U04845	1.94114	-1.05966	-0.660507	-1.65699	0.556427	0.57921
1023	2	2	9	15	placental_bikunin	heparin binding protein	U78095	-0.539411	-5.37861	-4.39782	-1.71645	-2.92209	-1.0001
1024	2	2	9	16	NKG2A	lectin	X54867	0.142959	3.09327	1.27953	2.1236	-0.29236	1.6579
1025	2	2	9	17	CD50/ICAM3	glycoprotein / cell adhesion / lectin?	X69819	3.95996	3.08266	-0.489834	1.84037	1.48664	1.3504
1026	2	2	9	18	milk_fat_globule-EGF_factor_8_protein	heparin binding protein	XM_007699	-0.00442505	-0.241637	-4.61739	-1.58114	-6.82624	-4.40357
1027	2	2	10	1	ABCA7	lipid,fatty acid metabolism / transporter	NM_019112	0.178393	3.26216	2.89595	2.02471	2.33648	2.68858
1028	2	2	10	2	GPI-anchored metastasis-associated protein homolog	GPI-anchored protein	NM_014400	-0.208596	2.38665	1.7085	0.853374	-0.315407	1.19957
1029	2	2	10	3	APOM	lipid,fatty acid metabolism	NM_019101	-5.30956	-4.63157	-2.53984	-4.25491	-6.82035	-4.0112
1030	2	2	10	4	B4GALT4	glycosyltransferase	NM_003778	0.0253579	-0.324733	0.443459	-0.105707	-0.369015	-0.34167
1031	2	2	10	5	Bam 32/DAPP1	signal transduction	NM_014395	-0.0623824	1.27206	2.07242	1.77935	3.56827	3.18065
1032	2	2	10	6	VEGF_receptor-associated_adaptor_protein	signal transduction	AF097744	-0.0512861	2.34491	1.23305	1.02043	-0.180569	0.50764
1033	2	2	10	7	actin,_beta	control	X00351	-0.295698	-0.620781	0.183518	-0.201506	0.0252068	0.118528
1034	2	2	10	8	transferrin_receptor	control	X01060	1.75153	1.85922	1.49293	1.10508	0.883813	1.51148
1035	2	2	10	9	phospholipase_A2,_group_V	control	U03090	0.122359	-0.587351	-0.861135	-1.38824	-0.0664128	-1.04336
1036	2	2	10	10	glyceraldehyde-3-phosphate_dehydrogenase	control	M33197	0.266562	0.501286	0.243063	0.597676	0.719675	0.452654
1037	2	2	10	11	tubulin,_alpha_2	control	AF005392	-0.709887	-0.530835	-0.768493	-0.446026	-0.784306	-0.341799
1038	2	2	10	12	ribosomal_protein_S5	control	U14970	0.788666	0.469628	1.04635	0.661873	0.662771	0.668884
1039	2	2	10	13	galactose-4-epimerase,_UDP-	carbohydrate metabolism	NM_000403	0.703886	-0.000746418	0.74961	0.0444924	0.79676	0.224548
1040	2	2	10	14	fructose-bisphosphatase_1	carbohydrate metabolism	NM_000507	-2.30702	-2.46307	-1.42697	-2.28985	-1.89636	-8.23211
1041	2	2	10	15	3-hydroxy-3-methylglutaryl-Coenzyme_A_reductase	lipid,fatty acid metabolism	NM_000859	0.393425	0.741644	1.12611	0.968172	1.27014	1.88873
1042	2	2	10	16	annexin_A5	lectin	NM_001154	-1.02013	-3.02614	-2.04269	-2.30834	-2.5574	-4.51199
1043	2	2	10	17	_	_	_	0.00574012	5.19307	-1.13092	-0.31195	-0.0993095	-2.86628
1044	2	2	10	18	_	_	_	3.69608	-0.578174	2.42861	-1.05245	-0.173861	-3.49969
1045	2	2	11	1	C4ST2/chondroitin_4-O-sulfotransferase_2	carbohydrate metabolism	NM_018641	1.5034	1.21204	0.925008	0.335672	-1.66262	1.32903
1046	2	2	11	2	axin_2	signal transduction	NM_004655	-0.193335	-0.974799	-1.35754	-1.38789	-0.503454	-0.816478
1047	2	2	11	3	LDL_receptor-related_protein_6	lipid,fatty acid metabolism	AF074264	0.282147	-1.3872	-0.429264	0.283977	-0.136489	-1.59183
1048	2	2	11	4	COL1A1	cell structure	NM_000088	-4.66207	-7.26196	-3.45301	-5.40395	-6.50539	-7.00046
1049	2	2	11	5	ABCG2	lipid,fatty acid metabolism / transporter	NM_004827	-0.0775002	0.870648	-3.99406	-1.01931	-0.137706	-1.37848
1050	2	2	11	6	delta-6_fatty_acid_desaturase	lipid,fatty acid metabolism	NM_004265	3.00479	2.32177	-1.64697	-2.41673	-3.87609	1.07671
1051	2	2	11	7	general_transcription_factor_IIB	control	X59268	2.10554	1.0876	1.84269	1.65315	1.45575	1.40221
1052	2	2	11	8	ATP_synthase,_H+_transporting,_mitochondrial_F0_complex,_subunit_b,_isoform_1	control	X60221	-0.659123	0.00789619	0.530411	0.173183	0.599852	0.170535
1053	2	2	11	9	lambda-A	control		-0.391729	-0.104519	-0.286346	-0.380587	-0.728796	-0.279505
1054	2	2	11	10	pUC19	control	L09137	0.238736	-0.333428	2.27492	2.04996	3.87054	1.25829
1055	2	2	11	11	actin,_beta	control	X00351	-0.299677	-0.595696	0.123915	0.316706	-0.028034	0.118949
1056	2	2	11	12	transferrin_receptor	control	X01060	1.47886	1.78092	1.40289	0.950093	1.33613	1.49782
1057	2	2	11	13	_	_	_	0.184564	4.422	1.99044	2.74182	-0.159694	0.213091
1058	2	2	11	14	_	_	_	0.320206	-0.492301	-0.0156355	-0.248271	-0.470387	-2.52017
1059	2	2	11	15	_	_	_	0.342907	-0.105567	-1.32892	-0.690216	0.0435423	1.18044
1060	2	2	11	16	_	_	_	0.534655	5.29292	3.24059	3.10532	6.47052	2.75546
1061	2	2	11	17	_	_	_	5.97502	-0.155926	-1.34985	-0.128257	0.23022	-0.515798
1062	2	2	11	18	_	_	_	0.102285	1.85485	1.82352	7.5605	-0.288341	0.351893
1063	2	2	12	1	insulin-like_growth_factor_2_receptor	signal transduction	NM_000876	-0.183624	0.607213	-0.205648	-0.00714731	-0.535522	-0.539022
1064	2	2	12	2	arachidonate_12-lipoxygenase,_12R_type	lipid,fatty acid metabolism	NM_001139	-0.352369	1.11437	0.908442	3.03209	-0.114183	-5.1508
1065	2	2	12	3	bone_morphogenetic_protein_receptor,_type_IB	heparin binding protein	NM_001203	-0.352259	0.438034	0.0338203	0.0336958	-0.20099	-0.215457
1066	2	2	12	4	HGF_activator	heparin binding protein	NM_001528	0.161384	-0.152269	-1.20365	-0.569891	0.324244	-2.33839
1067	2	2	12	5	carnitine_palmitoyltransferase_I	lipid,fatty acid metabolism	NM_001876	1.01287	0.581054	-1.93175	-0.854813	-2.05592	-0.614175
1068	2	2	12	6	ICAM3	glycoprotein / cell adhesion / lectin?	NM_002162	4.16972	2.50116	-0.566799	1.86616	1.52182	1.28075
1069	2	2	12	7	phospholipase_A2,_group_V	control	U03090	0.182601	0.272757	-0.939699	-1.21505	-0.123864	-1.16558
1070	2	2	12	8	glyceraldehyde-3-phosphate_dehydrogenase	control	M33197	0.159389	0.541348	0.153806	0.622116	0.808415	0.421439
1071	2	2	12	9	tubulin,_alpha_2	control	AF005392	-0.733914	-0.498766	-0.813691	-0.44792	-0.701816	-0.371782
1072	2	2	12	10	ribosomal_protein_S5	control	U14970	0.906077	0.516029	0.958195	0.676823	0.793567	0.663523
1073	2	2	12	11	general_transcription_factor_IIB	control	X59268	1.97672	0.742302	1.63176	1.83783	0.800139	1.42675
1074	2	2	12	12	ATP_synthase,_H+_transporting,_mitochondrial_F0_complex,_subunit_b,_isoform_1	control	X60221	-0.574576	0.104896	0.309443	0.115698	0.589577	0.231558
1075	2	2	12	13	_	_	_	5.00054	-0.332983	-1.70081	1.85353	2.46758	2.47808
1076	2	2	12	14	_	_	_	4.48927	4.69569	8.18134	-0.905842	-0.0434339	4.28722
1077	2	2	12	15	_	_	_	0.193987	-0.641094	-0.101944	-0.511564	-0.0764092	0.4224
1078	2	2	12	16	_	_	_	0.194359	5.99049	5.23975	5.50453	-0.217045	2.0311
1079	2	2	12	17	_	_	_	0.856873	6.90845	0.239614	1.8543	3.0666	2.23782
1080	2	2	12	18	_	_	_	1.71168	6.91176	5.94016	2.35399	0.814505	0.687455
1081	2	2	13	1	phosphatidic_acid_phosphatase_type_2B	lipid,fatty acid metabolism	NM_003713	-4.12408	-3.79699	-2.08976	-7.40935	-6.2364	-4.7243
1082	2	2	13	2	PIG-L	glycosyltransferase	NM_004278	0.160109	0.378529	0.549534	-0.30837	-0.247272	0.799504
1083	2	2	13	3	calreticulin	carbohydrate metabolism	NM_004343	0.34555	0.731644	-0.443741	-0.82836	-0.35835	0.184097
1084	2	2	13	4	mannosidase,_beta_A,_lysosomal	carbohydrate metabolism	NM_005908	2.62543	0.659927	0.972581	0.201983	0.771138	0.400401
1085	2	2	13	5	MASP2	lectin	NM_006610	2.15195	0.00322071	1.18163	0.503153	1.49206	1.57897
1086	2	2	13	6	MARCO	lectin	NM_006770	-0.731294	-3.85331	-2.20541	-3.05693	-1.83501	-2.12175
1087	2	2	13	7	annexin_A10	lectin	NM_007193	0.123025	-1.04243	-0.886943	-1.3898	-0.381426	0.211192
1088	2	2	13	8	B4GALT1	glycosyltransferase	NM_001497	3.14737	1.12976	0.928488	1.54348	0.487746	0.732367
1089	2	2	13	9	hyaluronoglucosaminidase_3	carbohydrate metabolism	NM_003549	1.04887	0.296408	0.389179	0.0727514	-0.212194	-0.0160352
1090	2	2	13	10	acid_sphingomyelinase	lipid,fatty acid metabolism	NM_000543	-0.601371	-0.918393	-0.0551355	-2.03248	-1.81996	-2.42483
1091	2	2	13	11	CHST6/C-GlcNAc6ST	carbohydrate metabolism	NM_021615	2.00659	1.90193	1.52636	2.05139	1.31037	1.349
1092	2	2	13	12	FUT7	glycosyltransferase	NM_004479	3.48133	0.879602	2.19917	0.627996	1.36435	1.29072
1093	2	2	13	13	CHST5/HEC-GlcNAc6ST	carbohydrate metabolism	NM_012126	4.44565	-0.278149	0.518298	-1.08539	0.687332	1.28305
1094	2	2	13	14	Dolichol kinase/SEC59	carbohydrate metabolism	NM_014908	1.36874	1.13671	0.345142	0.623052	0.00871343	-0.083109
1095	2	2	13	15	Syk	lymphocyte	NM_003177	0.631092	0.519582	0.80629	0.85026	0.660017	1.25371
1096	2	2	13	16	THR1	signal transduction	NM_003250	-1.6958	-1.15017	-0.922023	-1.55501	-2.21559	-1.94255
1097	2	2	13	17	FUT2	glycosyltransferase	NM_000511	0.984358	0.538946	0.803961	0.389168	0.0544508	0.176679
1098	2	2	13	18	_	_	_	1.1789	-0.0167613	0.963992	0.779506	-0.103823	-0.207029
1099	2	2	14	1	C-type_lectin-like_receptor-2	lectin	AF124841	0.00894326	1.33985	1.02605	2.08086	-0.157931	-4.93373
1100	2	2	14	2	NK_inhibitory_receptor	lectin	AJ238323	4.1848	0.0727759	-0.522128	-0.0346951	-0.286908	0.567702
1101	2	2	14	3	integrin,_beta_2	cell adhesion	NM_000211	0.322207	-3.9853	-2.46652	-0.404926	0.316671	-3.27858
1102	2	2	14	4	COL4A5	cell structure	NM_000495	-0.156139	-1.97843	-0.519671	-2.89428	-0.489917	-0.181615
1103	2	2	14	5	IL8RA	cytokine	NM_000634	0.188236	0.553694	0.857437	0.835987	-0.324248	0.509846
1104	2	2	14	6	Charot-Leyden_crystal_protein/galectin10	lectin	NM_001828	-0.192229	0.826062	0.678158	0.759175	1.13106	0.476025
1105	2	2	14	7	_	_	_	-0.0544306	1.23589	8.38856	-0.202402	2.68627	4.15987
1106	2	2	14	8	_	_	_	0.176492	-0.140209	-0.379143	-0.764997	6.89377	0.0650815
1107	2	2	14	9	_	_	_	-0.0158969	7.76466	-1.23625	4.13527	-0.282158	1.85154
1108	2	2	14	10	_	_	_	0.0705856	-0.134999	4.55082	3.67678	-0.20654	3.01375
1109	2	2	14	11	_	_	_	-0.148807	6.7956	6.20684	-1.09474	5.13405	0.364957
1110	2	2	14	12	_	_	_	5.98861	-0.788208	-0.18573	-0.859617	-0.168086	0.472527
1111	2	2	14	13	prostaglandin_E_synthase	lipid,fatty acid metabolism	NM_004878	0.247558	0.42942	0.0188467	-0.213745	-0.332041	-0.345886
1112	2	2	14	14	platelet-derived_growth_factor	growth factor	A09204	-0.255848	-2.01689	-1.38461	-4.04117	-1.89167	-1.93437
1113	2	2	14	15	Wnt-13	signal transduction	Z71621	0.174407	0.553442	1.15309	-1.13129	-0.378485	0.671218
1114	2	2	14	16	alpha 1,2-mannosidase I	carbohydrate metabolism	NM_016219	0.908623	0.693029	0.143931	0.778943	0.288646	-0.0792982
1115	2	2	14	17	IL-18	cytokine	E17135	0.8716	-0.424581	0.157063	-0.335994	-0.237517	-2.1917
1116	2	2	14	18	B3GNT5/Lc3 synthase	glycosyltransferase	NM_032047	-0.0244822	0.0220131	0.75959	0.758284	2.85207	1.21441
1117	2	2	15	1	TGFBR1	signal transduction	NM_004612	-0.0371116	-1.52793	0.575847	0.48718	0.0526541	0.991794
1118	2	2	15	2	PPAR binding_protein	transcription factor	NM_004774	2.35468	1.36079	2.29884	1.48784	0.886647	1.50333
1119	2	2	15	3	C-type_(calcium_dependent,_carbohydrate-recognition_domain)_lectin,_superfamily_member_2	lectin	NM_005127	-0.499825	-2.56497	-3.19984	1.81191	-0.195113	-0.131441
1120	2	2	15	4	inhibin,_beta_C	heparin binding protein	NM_005538	-0.206577	1.07648	2.24626	1.10471	-0.29008	1.73506
1121	2	2	15	5	cysteinyl_leukotriene_receptor_1	lipid,fatty acid metabolism	NM_006639	3.45537	0.921233	1.01173	1.18965	-0.238291	-0.180716
1122	2	2	15	6	ADAMTS2	signal transduction	NM_014244	0.211139	-0.0463833	0.158873	-2.45797	0.73395	-0.0590022
1123				7	_	_	_	5.79723	7.25634	6.12804	-0.323004	3.25369	-1.88181
1124				8	_	_	_	0.117352	4.76857	3.66809	6.12867	-0.209586	0.343355
1125				9	_	_	_	0.146199	3.1822	5.67365	-0.761908	-0.111549	-3.52618
1126				10	_	_	_	4.90494	-0.79028	0.015261	-0.721384	5.94719	1.00942
1127				11	_	_	_	0.0431642	-0.0713025	7.20524	6.25296	2.84377	5.7314
1128				12	_	_	_	6.12615	0.0160996	-1.50948	-0.0374764	-0.0640085	1.78256
1129	2	2	15	13	GnT-III	glycosyltransferase	NM_002409	1.16481	-0.593647	0.194276	-1.07469	0.142287	1.72208
1130	2	2	15	14	GP3ST	carbohydrate metabolism	AB040610	3.46956	0.611059	1.28287	0.928655	-0.0854451	1.61028
1131	2	2	15	15	sphingosine_kinase_type_2	lipid,fatty acid metabolism	NM_020126	-0.414644	-0.220377	-0.539949	-0.508133	-0.423616	-0.496757
1132	2	2	15	16	fatty_acid_transporter	lipid,fatty acid metabolism / transporter	NM_005094	0.976657	0.252169	0.290992	-0.536914	-0.0575104	-0.322823
1133	2	2	15	17	inositol_polyphosphate-4-phosphatase,_type_II	signal transduction	NM_003866	0.677127	-0.339042	-0.320756	-0.574107	-0.580523	0.180875
1134	2	2	15	18	EDG5/S1P2	lipid,fatty acid metabolism / receptor	NM_004230	0.243822	-0.266501	2.16791	1.26719	2.10039	2.05705
1135	2	2	16	1	position_marker	control		-0.352753	-0.787576	0.234668	0.252687	-0.269621	0.16225
1136	2	2	16	2	hexosaminidase_B	carbohydrate metabolism	NM_000521	-1.59614	-1.34959	-5.15027	-2.29998	-0.987583	-1.66605
1137	2	2	16	3	CYP4F2	lipid,fatty acid metabolism	NM_001082	-1.27273	-1.91451	-4.98639	-1.86165	-2.50118	-2.45178
1138	2	2	16	4	fatty_acid_amide_hydrolase	lipid,fatty acid metabolism	NM_001441	-0.963323	-4.66257	-1.89543	-3.31155	-2.7709	-3.52165
1139	2	2	16	5	GnT-I	glycosyltransferase	NM_002406	-0.0846583	-0.324677	0.439076	0.158959	-0.687326	-0.0654878
1140	2	2	16	6	VEGF	signal transduction	NM_003376	-2.48418	-2.89917	-2.095	-1.80644	-3.68463	-2.00884
1141				7	_	_	_	0.209089	2.86043	2.60071	6.08046	5.32562	2.47705
1142				8	_	_	_	0.145016	0.0151815	2.9129	4.08095	-0.144754	0.927028
1143				9	_	_	_	4.10086	-0.162045	-1.05217	-0.058797	7.0406	1.51177
1144				10	_	_	_	2.37319	-0.391618	-0.0412509	-0.17785	3.0188	-3.23464
1145				11	_	_	_	0.0898215	4.12618	-1.5256	5.35666	5.02566	0.342158
1146				12	_	_	_	0.0997701	-0.796157	-1.7213	4.36443	-0.261398	0.633643
1147	2	2	16	13	APOE	lipid,fatty acid metabolism	NM_000041	-2.69835	-2.41622	-3.83138	-2.99502	-3.34686	-3.18383
1148	2	2	16	14	C2GNT1	glycosyltransferase	NM_001490	0.0496487	0.505938	0.447286	0.942323	1.3728	2.03284
1149	2	2	16	15	sulfotransferase-related_protein	carbohydrate metabolism	NM_014351	-3.3807	-3.52629	-2.58948	-3.72379	-3.78203	-8.40609
1150	2	2	16	16	platelet-activating_factor_receptor	lipid,fatty acid metabolism / receptor	NM_000952	4.48542	0.635332	0.711038	0.436612	2.71341	1.9603
1151	2	2	16	17	CHST3	carbohydrate metabolism	NM_004273	0.996283	-0.741563	-0.130592	-0.466511	-0.612081	-0.8044
1152	2	2	16	18	position_marker	control		-0.77213	-0.681482	0.338368	0.233425	-0.152288	0.15743
