# Supplementary material for: Correlation Index-Based Responsible-Enzyme Gene Screening (CIRES), a Novel DNA Microarray-Based Method for Enzyme Gene Involved in Glycan Biosynthesis
Source: PLoS One. 2007 Nov 28;2(11):e1232. doi: 10.1371/journal.pone.0001232 (PMC2077928; doi:10.1371/journal.pone.0001232)
Supplement: Table S2 — Lists of correlated genes with lectin staining: This is an Exel file consists of 14 worksheets. First sheet shows full list of genes spotted on the Glycan-focuesed microarray and their gene ID numbers. Following sheets are the lists of genes that exhibited stronger correlation with indicated lectin staining profiles. See “Materials and Methods” for the method applied for calculation. (0.40 MB XLS) [file pone.0001232.s002.xls]

## Sheet: Descriptions
Supplemental Table 2
This is an Exel file consists of 14 worksheets. First sheet shows full list of genes spotted on the Glycan-focuesed microarray and their gene ID numbers. Following sheets are the lists of genes that exhibited stronger correlation with indicated lectin staining profiles. See "Materials and Methods" for the method applied for calculation.

## Sheet: List-microarray
List of the genes spotted on the microarray used in this study. Gene ID numbers are matched with the ID in the following sheets.
Gene ID No.	Gene_Name	name	category	GenBank_Accession
1	position_marker	position_marker	control
2	Homo_sapiens_mRNA_for_CRTH2,_complete_cds.	CRTH-2	lipid,fatty acid metabolism / receptor	AB008535
3	Homo_sapiens_NDST4_mRNA_for_N-deacetylase/N-sulfotransferase_4,_complete_cds	NDST4	sulfotransferase	AB036429
4	Homo_sapiens_TNFR-related_death_receptor-6_(DR6)_mRNA,_complete__cds.	TNFR-related death receptor-6	request / signal transduction	AF068868
5	Homo_sapiens_UDP-Gal:glucosylceramide_beta-1,4-galactosyltransferase_mRNA,_complete_cds	LacCer synthase(B4GALT6)	Gal-T	AF097159
6	Homo_sapiens_natural_killer_cell_receptor_2B4_mRNA,_complete_cds	CD244	lectin	AF105261
7	Homo_sapiens_very_low_density_lipoprotein_receptor_(VLDLR),_mRNA	VLDLR	lipid,fatty acid metabolism / receptor	NM_003383
8	position_marker	position_marker	control
9	Homo_sapiens_phosphatidylinositol-4-phosphate_5-kinase,_type_II,_beta_(PIP5K2B),_mRNA	phosphatidylinositol-4-phosphate_5-kinase,_type_II,_beta	lipid,fatty acid metabolism	NM_003559
10	Homo_sapiens_fatty-acid-Coenzyme_A_ligase,_very_long-chain_1_(FACVL1),_mRNA	fatty-acid-Coenzyme A ligase, very long-chain 1	lipid,fatty acid metabolism	NM_003645
11	Homo_sapiens_apolipoprotein_L_(APOL),_mRNA	APOL	lipid,fatty acid metabolism	NM_003661
12	Homo_sapiens_phosphatidic_acid_phosphatase_type_2A_(PPAP2A),_mRNA	phosphatidic acid phosphatase type 2A	lipid,fatty acid metabolism	NM_003711
13	Homo_sapiens_UDP-N-acetyl-alpha-D-galactosamine:polypeptide_N-acetylgalactosaminyltransferase_8_(GalNAc-T8)_(GALNT8),_mRNA	GALNT8	GalNAc-T	NM_017417
14	Homo_sapiens_sperm_autoantigenic_protein_17_(SPA17),_mRNA	sperm autoantigenic protein 17	heparin binding protein	NM_017425
15	Homo_sapiens_apolipoprotein_E_receptor_2_(HSZ75190),_mRNA	apolipoprotein E receptor 2	lipid,fatty acid metabolism	NM_017522
16	Homo_sapiens_mucin_4,_tracheobronchial_(MUC4),_mRNA	MUC4	glycoprotein	NM_018406
17	Homo_sapiens_neutral_sphingomyelinase_II_(nSMase2),_mRNA	nSMase2	lipid,fatty acid metabolism	NM_018667
18	position_marker	position_marker	control
19	Human_mRNA_for_chemokine,_complete_cds.	TARC/SCYA17	cytokine	D43767
20	Homo_sapiens_mRNA_for_CC_chemokine_LARC_precursor,_complete_cds.	MIP3alpha/LARC	cytokine	D86955
21	Homo_sapiens_interleukin_8_receptor_beta_(IL8RB)_mRNA,_complete_cds	CXCR2/IL8Rb	cytokine	L19593
22	Human_surface_antigen_CD2_mRNA,_complete_cds.	CD2	lymphocyte	M16445
23	Human_platelet_endothelial_cell_adhesion_molecule_(PECAM-1)_mRNA,complete_cds.	CD31/PECAM1	cell adhesion	M28526
24	Human_eosinophil_granule_major_basic_protein_mRNA,_complete_cds	major basic protein	lectin	M36805
25	Homo_sapiens_6-phosphofructo-2-kinase/fructose-2,6-biphosphatase_3_(PFKFB3)_mRNA	6-phosphofructo-2-kinase/fructose-2,6-biphosphatase_3	carbohydrate metabolism	NM_004566
26	Homo_sapiens_sterol_regulatory_element_binding_transcription_factor_2_(SREBF2),_mRNA	sterol_regulatory_element_binding_transcription_factor_2	lipid,fatty acid metabolism	NM_004599
27	Homo_sapiens_vanin_1_(VNN1),_mRNA	vanin_1	GPI-anchored protein	NM_004666
28	Homo_sapiens_glucosaminyl_(N-acetyl)_transferase_3,_mucin_type_(GCNT3),_mRNA	GCNT3	GlcNAc-T	NM_004751
29	Homo_sapiens_UDP-Gal:betaGlcNAc_beta_1,4-_galactosyltransferase,_polypeptide_5_(B4GALT5)_mRNA	B4GALT5	Gal-T	NM_004776
30	Homo_sapiens_clathrin,_heavy_polypeptide_(Hc)(CLTC),_mRNA	clathrin,_heavy_polypeptide	transport	NM_004859
31	Human_IL12_receptor_component_mRNA,_complete_cds	IL12_receptor_component	cytokine	U03187
32	Human_G_protein-coupled_receptor_GPR-9-6_gene,_complete_cds	CCR9	cytokine	U45982
33	Human_CC_chemokine_receptor_5_(CCR5)_mRNA,_complete_cds	CCR5	cytokine	U54994
34	Human_Il-12_receptor_beta2_mRNA,_complete_cds.	IL12Rbeta	cytokine	U64198
35	Homo_sapiens_somatostatin_receptor-like_protein_(GPR24)_gene,___complete_cds.	SLC/6c-kine/SCYA21	cytokine	U71092
36	Homo_sapiens_serine_dependent_phospholipase_mRNA,_complete_cds	serine_dependent_phospholipase	signal transduction	U89386
37	Homo_sapiens_microsomal_triglyceride_transfer_protein_(large_polypeptide,_88kD)_(MTP)_mRNA	microsomal_triglyceride_transfer_protein	lipid,fatty acid metabolism	NM_000253
38	Homo_sapiens_carnitine/acylcarnitine_translocase_(CACT),_mRNA	carnitine/acylcarnitine_translocase	lipid,fatty acid metabolism	NM_000387
39	Homo_sapiens_hexosaminidase_A_(alpha_polypeptide)_(HEXA),_mRNA	hexosaminidase_A	carbohydrate metabolism	NM_000520
40	Homo_sapiens_ATP-binding_cassette,_sub-family_B_(MDR/TAP),_member_3_(ABCB3),_transcript_variant_1,_mRNA	ABCB3	lipid,fatty acid metabolism / transporter	NM_000544
41	Homo_sapiens_cytochrome_P450,_subfamily_XIA_(cholesterol_side_chain_cleavage)_(CYP11A),_mRNA	CYP11A	lipid,fatty acid metabolism	NM_000781
42	Homo_sapiens_solute_carrier_family_2_(facilitated_glucose_transporter),_member_4_(SLC2A4),_mRNA	SLC2A4(facilitated_glucose_transporter)	carbohydrate metabolism / transporter	NM_001042
43	Homo_sapiens_solute_carrier_family_35_(UDP-galactose_transporter),_member_2_(SLC35A2),_mRNA	UDP-galactose_transporter	carbohydrate metabolism / transporter	NM_005660
44	Homo_sapiens_ATP-binding_cassette,_sub-family_B_(MDR/TAP),_member_6_(ABCB6),_nuclear_gene_encoding_mitochondrial_protein,_mRNA	ABCB6	lipid,fatty acid metabolism / transporter	NM_005689
45	Homo_sapiens_carbohydrate_(N-acetylglucosamine_6-O)_sulfotransferase_4_(CHST4),_mRNA	CHST4/C6ST	sulfotransferase	NM_005769
46	Homo_sapiens_UDP-Gal:betaGlcNAc_beta_1,3-galactosyltransferase,_polypeptide_5_(B3GALT5)_mRNA	B3GALT5	Gal-T	NM_006057
47	Homo_sapiens_6-phosphofructo-2-kinase/fructose-2,6-biphosphatase_2_(PFKFB2)_mRNA	6-phosphofructo-2-kinase/fructose-2,6-biphosphatase_2	carbohydrate metabolism	NM_006212
48	Homo_sapiens_Glucosidase_I_(GCS1),_mRNA	Glucosidase I	carbohydrate metabolism	NM_006302
49	Homo_sapiens_small_inducible_cytokine_A4_(homologous_to_mouse_Mib-1b)_(SCYA4)_mRNA	SCYA4	cytokine	NM_002984
50	Homo_sapiens_sex_hormone-binding_globulin_(SHBG),_mRNA	sex_hormone-binding_globulin	lipid,fatty acid metabolism	NM_001040
51	Homo_sapiens_selectin_E_(endothelial_adhesion_molecule_1)_(SELE),_mRNA	CD62E/E-selectin	lectin	NM_000450
52	Homo_sapiens_retinoic_acid_receptor,_beta_(RARB),_mRNA	retinoic_acid_receptor,_beta	signal transduction	NM_000965
53	Homo_sapiens_protein_kinase_C,_alpha_(PRKCA),_mRNA	PKC alpha	signal transduction	NM_002737
54	Homo_sapiens_plasminogen_activator,_tissue_(PLATa)_mRNA	plasminogen_activator,_tissue	heparin binding protein	NM_000930
55	Homo_sapiens_chemokine_(C-C_motif)_receptor_7_(CCR7),_mRNA	CCR7	cytokine	NM_001838
56	Homo_sapiens_ficolin_(collagen/fibrinogen_domain-containing)_1_(FCN1),_mRNA	ficolin 1	lectin	NM_002003
57	Homo_sapiens_glutamine-fructose-6-phosphate_transaminase_1_(GFPT1)_mRNA	glutamine-fructose-6-phosphate_transaminase_1	carbohydrate metabolism	NM_002056
58	Homo_sapiens_interleukin_13_(IL13),_mRNA	IL-13	cytokine	NM_002188
59	Homo_sapiens_lysosomal-associated_membrane_protein_2_(LAMP2),_transcript_variant_LAMP2A,_mRNA.	LAMP2/lysosomal-associated_membrane_protein_2	request / cell adhesion	NM_002294
60	Homo_sapiens_mannosyl_(alpha-1,6-)-glycoprotein_beta-1,6-N-acetyl-glucosaminyltransferase_(MGAT5)_,mRNA	GnT-V	GlcNAc-T	NM_002410
61	Homo_sapiens_hyaluronoglucosaminidase_4_(HYAL4),_mRNA	hyaluronoglucosaminidase_4	carbohydrate metabolism	NM_012269
62	Homo_sapiens_phospholipase_A2,_group_IID_(PLA2G2D),_mRNA	phospholipase_A2,_group_IID	lipid,fatty acid metabolism	NM_012400
63	Homo_sapiens_alpha2,8-sialyltransferase_(HSU91641),_mRNA/ST8SiaV	ST8Sia V	Sialyl-T	NM_013305
64	Homo_sapiens_delta-5_desaturase;_delta-5_fatty_acid_desaturase_(D5D),_mRNA	delta-5_desaturase	lipid,fatty acid metabolism	NM_013402
65	Homo_sapiens_dTDP-D-glucose_4,6-dehydratase_(TDPGD),_mRNA	dTDP-D-glucose_4,6-dehydratase	carbohydrate metabolism	NM_014305
66	Homo_sapiens_mincle_(MINCLE),_mRNA	MINCLE	lectin	NM_014358
67	Homo_sapiens_laminin,_gamma_1_(formerly_LAMB2)_(LAMC1),_mRNA	laminin,_gamma_1	cell adhesion	NM_002293
68	Homo_sapiens_integrin,beta_1_(fibronectin_receptor,_beta_polypeptide,_antigen_CD29_includes_MDF2,_MSK12)(ITGB1),_mRNA	integrin,beta_1	cell adhesion	XM_005799
69	Homo_sapiens_inositol_polyphosphate-1-phosphatase_(INPP1),_mRNA	inositol_polyphosphate-1-phosphatase	lipid,fatty acid metabolism / signal transduction	NM_002194
70	Human_mRNA_for_second_protein_of_inter-alpha-trypsin_inhibitor_complex	for_second_protein_of_inter-alpha-trypsin_inhibitor_complex	proteoglycan	X07173
71	Homo_spaiens_interleukin_18_receptor_1_(IL18R1),_mRNA	IL-18R	cytokine	NM_003855
72	Homo_sapiens_solute_carrier_family_21_(prostaglandin_transporter),_member_2_(SLC21A2),_mRNA	prostaglandin_transporter	lipid,fatty acid metabolism / transporter	NM_005630
73	Homo_sapiens_low_density_lipoprotein-related_protein_2_(LRP2),_mRNA	LDL related_protein_2	lipid,fatty acid metabolism	NM_004525
74	Homo_sapiens_Golgi_apparatus_protein_1_(GLG1),_mRNA	Golgi_apparatus_protein_1	lectin	NM_012201
75	Homo_sapiens_ATP-binding_cassette,_sub-family_C_(CFTR/MRP),_member_8_(ABCC8),_mRNA	ABCC8	lipid,fatty acid metabolism / transporter	NM_000352
76	Homo_sapiens_apolipoprotein_C-IV_(APOC4)_mRNA	apolipoprotein_C-IV	lipid,fatty acid metabolism	NM_001646
77	Homo_sapiens_phosphomevalonate_kinase_(PMVK),_mRNA	phosphomevalonate_kinase	lipid,fatty acid metabolism	NM_006556
78	Homo_sapiens_lectin,_galactoside-binding,_soluble,_9_(galectin_9)_(LGALS9),_transcript_variant_short,_mRNA	galectin_9	lectin	NM_002308
79	Homo_sapiens_gamma-glutamyltransferase-like_activity_1_(GGTLA1),__mRNA.	gamma-glutamyltransferase-like_activity_1	lipid,fatty acid metabolism	NM_004121
80	Homo_sapiens_collagen_,_type_III,_alpha_1_(Ehlers-Danlos_syndrome_type_IV,_autosomal_dominant)_(COL3A1),_mRNA	COL3A1	cell structure	NM_000090
81	position_marker	position_marker	control
82	Homo_sapiens_early_growth_response_1_(EGR1),_mRNA	early_growth_response_1	transcription factor	NM_001964
83	Homo_sapiens_calnexin_(CANX),_mRNA	calnexin	carbohydrate metabolism	NM_001746
84	Homo_sapiens_CD69_antigen_(p60,_early_T-cell_activation_antigen)_(CD69)_mRNA	CD69	lectin	NM_001781
85	Homo_sapiens_calmodulin_3_(phophorylase_kinase,_delta)(CALM3),_mRNA	CaM3	signal transduction	NM_005184
86	Homo_sapiens_transforming_growth_factor_beta-activated_kinase-binding_protein_1_(TAB1),_mRNA	TGFb-activated_kinase-binding_protein_1	heparin binding protein	NM_006116
87	Homo_sapiens_collagen,_type_XVII,_alpha_1_(COL17A1),_mRNA.	COL17A1	cell structure	NM_000494
88	Homo_sapiens_phospholipase_D1,_phophatidylcholine-specific_(PLD1),_mRNA	phospholipase_D1,_phophatidylcholine-specific	lipid,fatty acid metabolism	NM_002662
89	Homo_sapiens_secreted_frizzled-related_protein_1_(SFRP1),_mRNA	secreted_frizzled-related_protein_1	signal transduction	NM_003012
90	Homo_sapiens_CDP-diacylglycerol--inositol_3-phosphatidyltransferase_(phosphatidylinositol_synthase)_(CDIPT),_mRNA	phosphatidylinositol_synthase	lipid,fatty acid metabolism	NM_006319
91	Homo_sapiens_glucosamine_(N-acetyl)-6-sulfatase_(Sanfilippo_disease_IIID)_(GNS)_mRNA	glucosamine_(N-acetyl)-6-sulfatase	carbohydrate metabolism	NM_002076
92	Human_cytokine_(GRO-beta)_mRNA,_complete_cds.	Gro-beta	cytokine	M36820
93	Homo_sapiens_fucosidase,_alpha-L-_1,_tissue_(FUCA1)_mRNA	fucosidase,_alpha-L-_1	carbohydrate metabolism	NM_000147
94	Human_hereditary_multiple_exostoses_gene_2_(EXT2)_mRNA,_complete_cds	EXT2	GAG-T	U62740
95	Homo_sapiens_defender_against_cell_death_1_(DAD1),_mRNA	DAD1	OST	NM_001344
96	Homo_sapiens_coagulation_factor_II_(thrombin)_receptor_(F2R)_mRNA	coagulation_factor_II_(thrombin)_receptor	signal transduction	NM_001992
97	Homo_sapiens_vacuolar_sorting_protein_4_(VPS4),_mRNA	vacuolar_sorting_protein_4	transport	NM_013245
98	Homo_sapiens_ATP-binding_cassette,_sub-family_F_(GCN20),_member_2_(ABCF2),_mRNA	ABCF2	lipid,fatty acid metabolism / transporter	NM_005692
99	Homo_sapiens_chitobiase,_di-N-acetyl-_(CTBS)_mRNA	chitobiase	carbohydrate metabolism	NM_004388
100	_	-	-	-						BLUE : univ rfefでの確認で2回とも動いたモノ
101	Homo_sapiens_NPC1_(Niemann-Pick_disease,_type_C1,_gene)-like_1_(NPC1L1),_mRNA	NPC1-like_1	lipid,fatty acid metabolism	NM_013389
102	Homo_sapiens_mannosyl_(alpha-1,6-)-glycoprotein_beta-1,2-N-acetylglucosaminyltransferase_(MGAT2)_mRNA	GnT-II	GlcNAc-T	NM_002408
103	_	-	-	-						GREEN or RED : Helaで動きが確認されたモノ
104	Homo_sapiens_cytochrome_P450,_subfamily_XXVIIA_(steroid_27-hydroxylase,_cerebrotendinous_xanthomatosis),_polypeptide_1_(CYP27A1),_mRNA	steroid 27-hydroxylase	lipid,fatty acid metabolism	NM_000784
105	Homo_sapiens_collagen_,_type_IV,_alpha_1_(COL4A1),_mRNA	COL4A1	cell structure	NM_001845
106	Human_mRNA_for_HM145	CCR1	cytokine	D10925
107	Homo_sapiens_(lambda-gt11ht-5)_MHC_class_I_antigen-like_glycprotein_(CD1D)_mRNA_,_complete_cds	CD1d	lymphocyte	J04142
108	Human_Fas_antigen_(fas)_mRNA,_complete_cds.	CD95/Fas	lymphocyte	M67454
109	Homo_sapiens_amphiphysin_(Stiff-Mann_syndrome_with_breast_cancer_128kD_autoantigen)(AMPH),_mRNA	amphiphysin	transport	NM_001635	_
110	Homo_sapiens_acyl-Coenzyme_A_dehydrogenase,_long_chain_(ACADL),_mRNA	acyl-Coenzyme_A_dehydrogenase,_long_chain	lipid,fatty acid metabolism	NM_001608
111	Homo_sapiens_vitronhectin_(serum_spreading_factor,_somatomedin_B,_complement_S-protein_)_(VTN),_mRNA	vitronhectin	cell adhesion	NM_000638
112	Homo_sapiens_plasminogen_activator,_urokinase_(PLAU)_mRNA	plasminogen_activator,_urokinase	heparin binding protein	NM_002658
113	Homo_sapiens_thrombospondin_4_(THBS4)_mRNA	thrombospondin_4	heparin binding protein	NM_003248
114	Homo_sapiens_syndecan_4_(amphiglycan,_ryudocan)_(SDC4)_mRNA	syndecan_4	proteoglycan	NM_002999
115	Homo_sapiens_acetyl-CoA_synthetase_(LOC55902),_mRNA	acetyl-CoA_synthetase	lipid,fatty acid metabolism	NM_018677
116	Homo_sapiens_CD209_antigen-like_(CD209L),_mRNA	CD209L	lectin	NM_014257
117	Homo_sapiens_uronyl_2-sulfotransferase_(UST)_mRNA	uronyl_2-sulfotransferase	sulfotransferase	NM_005715
118	Homo_sapiens_choline_/_ethanolaminephosphotransferase(CEPT1),_mRNA	choline_/_ethanolaminephosphotransferase	lipid,fatty acid metabolism	NM_006090
119	Homo_sapiens_X-prolyl_aminopeptidase_(aminopeptidase_P)_2,_membrane-bound_(XPNPEP2),_mRNA	X-prolyl_aminopeptidase_(aminopeptidase_P)_2	GPI-anchored protein	NM_003399
120	Homo_sapiens_adlican_mRNA,_complete_cds	adlican	proteoglycan	AF245505
121	Homo_sapiens_solute_carrier_family_2,_(facilitated_glucose_transporter)_member_8_(SLC2A8),_mRNA	SLC2A8(facilitated_glucose_transporter)	carbohydrate metabolism / transporter	NM_014580
122	Homo_sapiens_fatty-acid-Coenzyme_A_ligase,_long-chain_3_(FACL3),_mRNA	fatty-acid-Coenzyme_A_ligase,_long-chain_3	lipid,fatty acid metabolism	NM_004457
123	Homo_sapiens_heparan_sulfate_(glucosamine)_3-O-sulfotransferase_2_(HS3ST2)_mRNA	HS3ST2	sulfotransferase	NM_006043
124	prostacyclin-stimulating_factor_[human,_cultured_diploid_fibroblast_cells,_mRNA,_1124_nt].	prostacyclin-stimulating_factor	lipid,fatty acid metabolism	S75725
125	Human_chemokine_(TECK)_mRNA,_complete_cds.	TECK	cytokine	U86358
126	Homo_sapiens_serine_palmitoyltransferase,_long_chain_base_subunit_1__(SPTLC1),_mRNA	SPT1	lipid,fatty acid metabolism	NM_006415
127	Homo_sapiens_leukotriene_A4_hydrolase_(LTA4H),_mRNA.	leukotriene_A4_hydrolase	lipid,fatty acid metabolism	NM_000895
128	Homo_sapiens_low_density_lipoprotein_receptor_(familial_hypercholesterolemia)_(LDLR),_mRNA	LDLR	lipid,fatty acid metabolism / receptor	NM_000527
129	Homo_sapiens_integrin,_alpha_E_(antigen_CD103,_human_mucosal_lymphocyte_antigen1;_alpha_polypeptide)(ITGAE),_mRNA	CD103/aIEL	cell adhesion	NM_002208
130	Homo_sapiens_sialyltransferase_(STHM)_mRNA/ST6 GalNAc II	ST6GalNAc II	Sialyl-T	NM_006456
131	Homo_sapiens_multimerin_(MMRN),_mRNA	multimerin	heparin binding protein	NM_007351
132	Homo_sapiens_TGF-beta-1-induced_antiapoptotic_factor_1_(TIAF1)_mRNA	TGF-beta-1-induced_antiapoptotic_factor_1	heparin binding protein	NM_004740
133	Homo_sapiens_protein_kinase_C,_delta_(PRKCD),_mRNA	PKC delta	signal transduction	NM_006254
134	Homo_sapiens_lipoprotein_lipase_(LPL)_mRNA	lipoprotein_lipase	lipid,fatty acid metabolism	NM_000237
135	Homo_sapiens_laminin,_alpha_2_(merosin,_congenital_muscular_dystrophy)_(LAMA2)_mRNA	laminin,_alpha_2	cell adhesion	NM_000426
136	Human_interleukin-7_receptor_(IL-7)_mRNA,_complete_cds	IL7 Rc	cytokine	M29696
137	_	-	-	-
138	Homo_sapiens_UDP-glucose_pyrophosphorylase_2_(UGP2),_mRNA	UDP-glucose_pyrophosphorylase_2	carbohydrate metabolism	NM_006759
139	Homo_sapiens_beta-catenin-interacting_protein_ICAT_(LOC56998),_mRNA	beta-catenin-interacting_protein	signal transduction	NM_020248
140	_	-
141	_	-	-	-
142	Homo_sapiens_tenascin_XA_(TNXA),_mRNA	tenascin_XA	heparin binding protein	NM_007116
143	Homo_sapiens_ataxia_telangiectasia_and_Rad3_related_(ATR),_mRNA.	ataxia_telangiectasia_and_Rad3_related	signal transduction	NM_001184
144	Homo_sapiens_UDP-Gal:betaGlcNAc_beta_1,4-_galactosyltransferase,_polypeptide_3_(B4GALT3)_mRNA	B4GALT3	Gal-T	NM_003779
145	Homo_sapiens_lectin,_galactoside-binding,_soluble,_2_(galectin_2)_(LGALS2),_mRNA	galectin_2	lectin	NM_006498
146	Homo_sapiens_galactosidase,_beta_1_(GLB1),_mRNA	beta-galactosidase 1	carbohydrate metabolism	NM_000404
147	Homo_sapiens_regenerating_islet-derived_1_alpha_(pancreatic_stone_protein,_pancreatic_thread_protein)(REG1A)_mRNA	regenerating_islet-derived_1_alpha	lectin	NM_002909
148	position_marker	position_marker	control
149	Homo_sapiens_phosphorylase,_glycogen;_brain_(PYGB),_nuclear_gene_encoding_mitochondrial_protein,_mRNA	phosphorylase,_glycogen	carbohydrate metabolism	NM_002862
150	Homo_sapiens_3-phosphoinositide_dependent_protein_kinase-1_(PDPK1),_mRNA	PDK1/3-phosphoinositide_dependent_protein_kinase-1	signal transduction	NM_002613
151	lambda-A	lambda-A	control
152	lambda-B	lambda-B	control
153	lambda-C	lambda-C	control
154	pUC19	pUC19	control	L09137
155	E._coli_ompA	E._coli_ompA	control
156	Arabidopsis_chlorophyll_ab_binding_protein	Arabidopsis_chlorophyll_ab_binding_protein	control	AB038714
157	_	_	_
158	Homo_sapiens_solute_carrier_family_2_(facilitated_glucose_transporter),_member_5_(SLC2A5),_mRNA	SLC2A5(facilitated_glucose_transporter)	carbohydrate metabolism / transporter	NM_003039
159	Homo_sapiens_fibroblast_growth_factor_13_(FGF13)_mRNA.	FGF13	heparin binding protein	NM_004114
160	Homo_sapiens_surfactant,_pulmonary-associated_protein_A1_(SFTPA1),_mRNA	surfactant,_pulmonary-associated_protein_A1	lectin	NM_005411
161	Homo_sapiens_sterol-C4-methyl_oxidase-like_(SC4MOL),_mRNA.	sterol-C4-methyl_oxidase-like	lipid,fatty acid metabolism	NM_006745
162	Homo_sapiens_N-acetylglucosamine-phosphate_mutase;_DKFZP434B187_protein_(DKFZP434B187),_mRNA	phosphoacetylglucosamine mutase	carbohydrate metabolism	NM_015599
163	Homo_sapiens_glypican_3_(GPC3)_mRNA.	glypican_3	proteoglycan	NM_004484
164	Homo_sapiens_mRNA_for_activating_NK-A1_receptor.	activating_NK-A1_receptor	lectin	AJ223153
165	Homo_sapiens_DiGeorge_syndrome_critical_region_gene_2_(DGCR2),mRNA	DiGeorge_syndrome_critical_region_gene_2	lectin	NM_005137
166	Homo_sapiens_galactosidase,_alpha_(GLA),_mRNA	galactosidase,_alpha	carbohydrate metabolism	NM_000169
167	Homo_sapiens_ADP-ribosylation_factor_3_(ARF3),_mRNA	ADP-ribosylation_factor_3	transport	NM_001659
168	Homo_sapiens_hydroxyprostaglandin_dehydrogenase_15-(NAD)_(HPGD),_mRNA.	hydroxyprostaglandin_dehydrogenase_15	lipid,fatty acid metabolism	NM_000860
169	actin,_beta	actin,_beta	control	X00351
170	transferrin_receptor	transferrin_receptor	control	X01060
171	phospholipase_A2,_group_V	phospholipase_A2,_group_V	control	U03090
172	glyceraldehyde-3-phosphate_dehydrogenase	glyceraldehyde-3-phosphate_dehydrogenase	control	M33197
173	tubulin,_alpha_2	tubulin,_alpha_2	control	AF005392
174	ribosomal_protein_S5	ribosomal_protein_S5	control	U14970
175	Homo_sapiens_3'-phosphoadenosine_5'-phosphosulfate_synthetase_(PAPSS)_mRNA,_complete_cds	PAPS synthetase	sulfotransferase	AF105227
176	Human_Mac-1_gene_encoding_complement_receptor_type_3,_CD11b,_complete_cds	CD11b/Mac-1	cell adhesion	J03925
177	Human_saposin_proteins_A-D_mRNA,_complete_cds	saposin	lipid,fatty acid metabolism	M32221
178	Homo_sapiens_aspartylglucosaminidase_(AGA)_mRNA	aspartylglucosaminidase	carbohydrate metabolism	NM_000027
179	Homo_sapiens_galactose-1-phosphate_uridylyltransferase_(GALT)_mRNA	galactose-1-phosphate_uridylyltransferase	carbohydrate metabolism	NM_000155
180	Homo_sapiens_hydroxyacyl-Coenzyme_A_dehydrogenase/3-ketoacyl-Coenzyme_A_thiolase/enoyl-Coenzyme_A_hydratase_(trifunctional_protein),_alpha_subunit_(HADHA),_mRNA	hydroxyacyl-Coenzyme_A_dehydrogenase/3-ketoacyl-Coenzyme_A_thiolase/enoyl-Coenzyme_A_hydratase	lipid,fatty acid metabolism	NM_000182
181	Homo_sapiens_1-acylglycerol-3-phosphate_O-acyltransferase_2_(lysophosphatidic_acid_acyltransferase,_beta)_(AGPAT2),_mRNA	lysophosphatidic_acid_acyltransferase,_beta	lipid,fatty acid metabolism	NM_006412
182	Homo_sapiens_acetyl-Coenzyme_A_carboxylase_alpha_(ACACA),_mRNA	acetyl-Coenzyme_A_carboxylase_alpha	lipid,fatty acid metabolism	NM_000664
183	Homo_sapiens_ribophorin_II_(RPN2),_mRNA	ribophorin_II	carbohydrate metabolism	NM_002951
184	Homo_sapiens_thyroid_hormone_receptor,_beta_(avian_erythroblastic_leukemia_viral_(v-erb-a)_oncogene_homolog_2_)_(THRB),_mRNA	thyroid_hormone_receptor,_beta_(avian_erythroblastic_leukemia_viral_(v-erb-a)_oncogene_homolog_2	signal transduction	NM_000461
185	Homo_sapiens_serine_protease_inhibitor,_Kunitz_type_1_(SPINT1)_mRNA	serine_protease_inhibitor,_Kunitz_type_1	heparin binding protein	NM_003710
186	_	-	-	-
187	general_transcription_factor_IIB	general_transcription_factor_IIB	control	X59268
188	ATP_synthase,_H+_transporting,_mitochondrial_F0_complex,_subunit_b,_isoform_1	ATP_synthase,_H+_transporting,_mitochondrial_F0_complex,_subunit_b,_isoform_1	control	X60221
189	lambda-A	lambda-A	control
190	pUC19	pUC19	control	L09137
191	actin,_beta	actin,_beta	control	X00351
192	transferrin_receptor	transferrin_receptor	control	X01060
193	_
194	_
195	_
196	_
197	_
198	_
199	Homo_sapiens_phospholipase_A2,_group_VI_(cytosolic,_calcium-independent)_(PLA2G6),_mRNA	phospholipase_A2,_group_VI	lipid,fatty acid metabolism	NM_003560
200	Homo_sapiens_Wnt_inhibitory_factor-1_(WIF-1),_mRNA	Wnt_inhibitory_factor-1	signal transduction	NM_007191
201	Homo_sapiens_collagen_type_V_alpha_3_chain_(COL5A3)_mRNA,_complete_cds	COL5A3	cell structure	AF177941
202	Human_plasminogen_activator_inhibitor-1_(PAI-1)_mRNA,_complete_cds	plasminogen_activator_inhibitor-1	heparin binding protein	M16006	_
203	Human_heparin-binding_EGF-like_growth_factor_mRNA,_complete_cds.	heparin-binding_EGF-like_growth_factor	heparin binding protein	M60278
204	Homo_sapiens_solute_carrier_family_26_(sulfate_transporter),_member_2_(SLC26A2)_mRNA	sulfate_transporter	carbohydrate metabolism / transporter	NM_000112
205	phospholipase_A2,_group_V	phospholipase_A2,_group_V	control	U03090	the enzyme which catalyses the reversible formation of UDP-Glc from glucose 1-phosphate and UTP
206	glyceraldehyde-3-phosphate_dehydrogenase	glyceraldehyde-3-phosphate_dehydrogenase	control	M33197
207	tubulin,_alpha_2	tubulin,_alpha_2	control	AF005392
208	ribosomal_protein_S5	ribosomal_protein_S5	control	U14970
209	general_transcription_factor_IIB	general_transcription_factor_IIB	control	X59268
210	ATP_synthase,_H+_transporting,_mitochondrial_F0_complex,_subunit_b,_isoform_1	ATP_synthase,_H+_transporting,_mitochondrial_F0_complex,_subunit_b,_isoform_1	control	X60221
211	_
212	_
213	_
214	_
215	_
216	_
217	Homo_sapiens_frizzled-related_protein_(FRZB)_mRNA	frizzled-related_protein	signal transduction	NM_001463
218	Homo_sapiens_glycogen_synthase_1_(muscle)_(GYS1),_mRNA	glycogen_synthase_1	carbohydrate metabolism	NM_002103
219	Homo_sapiens_microsomal_glutathione_S-transferase_2_(MGST2),_mRNA.	microsomal_glutathione_S-transferase_2	lipid,fatty acid metabolism	NM_002413
220	Homo_sapiens_metaxin_1_(MTX1),_mRNA	metaxin_1	heparin binding protein	NM_002455
221	Homo_sapiens_mevalonate_(diphospho)_decarboxylase_(MVD),_mRNA	mevalonate_(diphospho)_decarboxylase	lipid,fatty acid metabolism	NM_002461
222	Homo_sapiens_p21_(CDKN1A)-activated_kinase_3_(PAK3),_mRNA	PAK3	LAB / signal transduction	NM_002578
223	Homo_sapiens_sialyltransferase_1_(beta-galactoside_alpha-2,6-sialytransferase)_(SIAT1)_mRNA/ST6Gal I	ST6Gal I	Sialyl-T	NM_003032
224	Homo_sapiens_heparan_sulfate_(glucosamine)_3-O-sulfotransferase_1_(HS3ST1)_mRNA	HS3ST1	sulfotransferase	NM_005114
225	Homo_sapiens_contactin_1_(CNTN1)_mRNA	contactin_1	cell adhesion	NM_001843
226	Homo_sapiens_UDP-N-acetyl-alpha-D-galactamine:polypeptide_N-acetylgalactosaminyltransferase_1_(GalNAc-T1)(GALNT1),_mRNA	GALNT1	GalNAc-T	NM_020474
227	Homo_sapiens_plexin_C1_(PLXNC1),_mRNA	PLXNC1	GPI-anchored protein	NM_005761
228	Homo_sapiens_fucosyltransferase_5_(alpha_(1,3)_fucosyltransferase)_(FUT5)_mRNA	FUT5	Fuc-T	NM_002034
229	Homo_sapiens_phospholipase_A2,_group_X_(PLA2G10),_mRNA	phospholipase_A2,_group_X	lipid,fatty acid metabolism	NM_003561
230	Homo_sapiens_fibroblast_growth_factor_12B_(FGF12B)_mRNA.	FGF12B	heparin binding protein	NM_004113
231	Homo_sapiens_fibroblast_growth_factor_10_(FGF10),_mRNA	FGF10	heparin binding protein	NM_004465
232	Homo_sapiens_mannosidase,_alpha,_class_1A,_member_1_(MAN1A1)_mRNA	mannosidase,_alpha,_class_1A,_member_1	carbohydrate metabolism	NM_005907
233	Homo_sapiens_Purkinje_cell_protein_(PCP4),_mRNA	PCP4/PEP19	signal transduction	NM_006198
234	Homo_sapiens_phosphatidylcholine_transfer_protein_(PCTP),_mRNA	phosphatidylcholine_transfer_protein	lipid,fatty acid metabolism	NM_021213
235	Homo_sapiens_lysophospholipase_II_(LYPLA2)_,_mRNA	lysophospholipase_II	lipid,fatty acid metabolism	NM_007260
236	Homo_sapiens_FGF_receptor_activating_protein_1_(FRAG1),_mRNA	FGF_receptor_activating_protein_1	heparin binding protein	NM_014489
237	Homo_sapiens_beta-1,4_mannosyltransferase_(HMT-1)	HMT-1/ALG1	Man-T	NM_019109
238	Homo_sapiens_GPI_transamidase_mRNA,_complete_cds	GPI transamidase	carbohydrate metabolism	AF022913
239	Homo_sapiens_CD164_antigen,_sialomucin_(CD164),_mRNA	CD164/sialomucin	glycoprotein	NM_006016
240	Homo_sapiens_phospholipase_A2,_group_IB_(pancreas)_(PLA2G1B),_nuclear_gene_encoding_mitochondrial_protein,_mRNA	phospholipase_A2,_group_IB	lipid,fatty acid metabolism	NM_000928
241	Homo_sapiens_solute_carrier_family_35_(UDP-N-acetylglucosamine_(UDP-GlcNAc)_transporter),_member_3_(SLC35A3),_mRNA	UDP-GlcNAc transporter	carbohydrate metabolism / transporter	NM_012243
242	Homo_sapiens_CMP-NeuAC:(beta)-N-acetylgalactosaminide_(alpha)2,6-sialyltransferase_member_VI_(VI),_mRNA/ST6GalNAc VI	ST6GalNAc VI	Sialyl-T	NM_013443
243	Homo_sapiens_glucosidase,_alpha;_acid_(Pompe_disease,_glycogen_storage_disease_type_II)_(GAA)_mRNA	glucosidase,_alpha	carbohydrate metabolism	NM_000152
244	Human_Glc-AT_S_3'	GlcAT-S 3'	GlcA-T	BI820132/BG699432
245	_
246	_
247	Homo_sapiens_sialyltransferase_8_(alpha-2,_8-sialytransferase)_B_(SIAT8B)_mRNA/STX / ST8Sia II	ST8Sia II/STX	Sialyl-T	NM_006011
248	Homo_sapiens_UDP-N-acetyl-alpha-D-galactosamine:polypeptide_N-acetylgalactosaminyltransferase_4_(GalNAc-T4)_(GALNT4)_mRNA	GALNT4	GalNAc-T	NM_003774
249	Homo_sapiens_mannosidase,_alpha,_class_2B,_member_1_(MAN2B1),_mRNA	mannosidase,_alpha,_class_2B,_member_1	carbohydrate metabolism	NM_000528
250	Homo_sapiens_glucuronidase,_beta_(GUSB)_mRNA	glucuronidase,_beta	carbohydrate metabolism	NM_000181
251	_	-	-	-
252	Homo_sapiens_chondroitin_6-sulfotransferase-2_(C6ST-2),_mRNA	CHST7/C6ST2/GlcNAc6ST4	sulfotransferase	NM_019886
253	Homo_sapiens_diphtheria_toxin_receptor_(heparin-binding_epidermal_growth_factor-like_growth_factor)_(DTR)_mRNA	diphtheria_toxin_receptor	heparin binding protein	NM_001945
254	Homo_sapiens_killer_cell_lectin-like_receptor_subfamily_B,_member_1_(KLRB1)_mRNA	killer_cell_lectin-like_receptor_subfamily_B,_member_1	lectin	NM_002258
255	Homo_sapiens_transforming_growth_factor,_beta_receptor_II_(70-80kD)_(TGFBR2)_mRNA	TGFBR2	heparin binding protein	NM_003242
256	Homo_sapiens_myomesin_1_(skelemin)_(185kD)_(MYOM1),_mRNA	myomesin_1	cell structure	NM_003803
257	Homo_sapiens_myomesin_(M-protein)_2_(165kD)_(MYOM2),_mRNA	myomesin_(M-protein)_2	cell structure	NM_003970
258	Homo_sapiens_estrogen-related_receptor_alpha_(ESRRA),_mRNA	estrogen-related_receptor_alpha	lipid,fatty acid metabolism	NM_004451
259	-	-	-	-
260	-	-	-	-
261	-	-	-	-
262	-	-	-	-
263	-	-	-	-
264	-	-	-	-
265	Homo sapiens sialoadhesin (SN), mRNA	Siglec-1/sialoadhesin	lectin	NM_023068
266	Homo_sapiens_fucosyltransferase_9_(alpha_(1,3)_fucosyltransferase)_(FUT9)_mRNA	FUT9	Fuc-T	NM_006581
267	Homo sapiens wingless-type MMTV integration site family, member 16 (WNT16), transcript variant 1, mRNA	WNT16	signal transduction	NM_057168
268	Homo sapiens hyaluronan synthase 1 (HAS1), mRNA	hyaluronan synthase 1	glycosyltransferase	NM_001523
269	Homo_sapiens_sialyltransferase_4B_(beta-galactoside_alpha-2,3-sialytransferase)_(SIAT4B),_mRNA/ST3 Gal II	ST3Gal II	Sialyl-T	NM_006927
270	Homo sapiens serum/glucocorticoid regulated kinase 2 (SGK2), transcript variant 1, mRNA	SGK2	signal transduction	NM_170693
271	position_marker	position_marker	control	AF230073
272	Homo_sapiens_odz_(odd_Oz/ten-m,_Drosophila)_homolog_1_(ODZ1),_mRNA	odz_(odd_Oz/ten-m,_Drosophila)_homolog_1	heparin binding protein	NM_014253
273	Homo_sapiens_dendritic_cell_immunoreceptor_(DCIR),_mRNA	DCIR	lectin	NM_016184
274	Homo_sapiens_disintegrin_metalloproteinase_with_thrombospondin_repeats_(ADAMTS9),_mRNA	ADAMTS9	signal transduction	NM_020249
275	Homo_sapiens_hGnT-IV-H_mRNA_for_alpha-1,3-D-mannoside_beta-1,4-N-acetylglucosaminyltransferase_IV-homologue,_complete_cds.	GlcNAcT IV homologue	GlcNAc-T	AB024729
276	Homo_sapiens_N-acetylgalactosamine_4-O-sulfotransferase_2_GalNAc4ST-2_mRNA,_complete_cds	GalNAc4ST-2	sulfotransferase	AF239821
277	-	-	-	-
278	-	-	-	-
279	-	-	-	-
280	-	-	-	-
281	-	-	-	-
282	-	-	-	-
283	Homo_sapiens_caveolin_3_(CAV3)_mRNA	caveolin_3	transport	NM_001234
284	Homo_sapiens_carboxylesterase_2_(intestine,_liver)_(CES2),_mRNA	carboxylesterase_2	lipid,fatty acid metabolism	NM_003869
285	Homo_sapiens_1-acylglycerol-3-phosphate_O-acyltransferase_1_(lysophosphatidic_acid_acyltransferase,_alpha)_(AGPAT1),_mRNA	lysophosphatidic_acid_acyltransferase,_alpha	lipid,fatty acid metabolism	NM_006411
286	Homo_sapiens_transmembrane_7_superfamily_member_2_(TM7SF2),_mRNA	TM7SF2	lipid,fatty acid metabolism	NM_003273
287	Homo_sapiens_acetyl-Coenzyme_A_acyltransferase_1_(peroxisomal_3-oxoacyl-Coenzyme_A_thiolase)_(ACAA1),,_nuclear_gene_encoding_mitochondrial_protein,_mRNA	acetyl-Coenzyme_A_acyltransferase_1	lipid,fatty acid metabolism	NM_001607
288	position_marker	position_marker	control
289	position_marker	position_marker	control
290	Homo_sapiens_PIG-M_mRNA_for_mannosyltransferase,_complete_cds.	PIG-M	Man-T	AB028127
291	Homo_sapiens_chemokine_receptor_X_(CKRX)_mRNA,_complete_cds	CCR6	cytokine	AF014958
292	Homo_sapiens_sterol_12-alpha-hydroxylase_CYP8B1_(CYP8B1)_gene,_complete_cds	sterol_12-alpha-hydroxylase	lipid,fatty acid metabolism	AF090320
293	Homo_sapiens_interleukin_12_mRNA,_complete_cds.	IL-12	cytokine	AF101062
294	Homo_sapiens_sialic_acid-binding_immunoglobulin-like_lectin-9_(SIGLEC9)_gene,_complete_cds	Siglec-9	lectin	AF135027
295	Homo_sapiens_wingless-type_MMTV_integration_site_family,_member_8B_(WNT8B)_mRNA	WNT8B	signal transduction	NM_003393
296	Homo_sapiens_wingless-type_MMTV_integration_site_family,_member_10B_(WNT10B),_mRNA	WNT10B	signal transduction	NM_003394
297	Homo_sapiens_phosphoinositide-3-kinase,_regulatory_subunit,_polypeptide_3_(p55,_gamma)_(PIK3R3),_mRNA	phosphoinositide-3-kinase,_regulatory_subunit,_polypeptide_3	lipid,fatty acid metabolism	NM_003629
298	Homo_sapiens_diacylglycerol_kinase,_epsilon_(64kD)_(DGKE),_mRNA	diacylglycerol_kinase,_epsilon	lipid,fatty acid metabolism	NM_003647
299	Homo_sapiens_microsomal_NAD+-dependent_retinol_dehydrogenase_4_(RODH-4),_mRNA	microsomal_NAD+-dependent_retinol_dehydrogenase_4	lipid,fatty acid metabolism	NM_003708
300	Homo_sapiens_phosphatidic_acid_phosphatase_type_2C_(PPAP2C),_mRNA	phosphatidic_acid_phosphatase_type_2C	lipid,fatty acid metabolism	NM_003712
301	Homo_sapiens_UDP-N-acetyl-alpha-D-galactosamine:polypeptide_N-acetylgalactosaminyltransferase_7_(GalNAc-T7)_(GALNAC-T7),_mRNA	GALNT7	GalNAc-T	NM_017423
302	Homo_sapiens_globotriaosylceramide/CD77_synthase;_Gb3/CD77_synthase;_alpha1,4-galactosyltransferase;_4-N-acetylglucosaminyltransferase_(A14GALT),_mRNA	A4GALT/Gb3/CD77_synthase	Gal-T	NM_017436
303	Homo_sapiens_sugar_transporter_(SLC2A6_gene)(HSA011372),_mRNA	SLC2A6(facilitated_glucose_transporter)	carbohydrate metabolism / transporter	NM_017585
304	Homo_sapiens_chondroitin-4-sulfotransferase_(C4ST_gene)_(HSA269537),_mRNA/C4ST1	C4ST1	sulfotransferase	NM_018413
305	Homo_sapiens_N-acetytlneuraminic_acid_phophate_synthase;_sialic_acid_synthase_(SAS),_mRNA	N-acetytlneuraminic_acid_phophate_synthase	carbohydrate metabolism	NM_018946
306	position_marker	position_marker	control
307	Human_mRNA_for_calmodulin,_complete_cds	CaM2	signal transduction	D45887
308	Human_t-vell-specific_homodimer_surface_protein_CD28_mRNA,_complete_cds	CD28	lymphocyte	J02988
309	Human_CTLA4_counter-receptor_(B7-2)_mRNA,_complete_cds.	CD86/B7-2	lymphocyte	L25259
310	Human_calmodulin_mRNA,_complete_cds	CaM1	signal transduction	M19311
311	Human_tumor_necrosis_factor_receptor_mRNA,_complete_cds.	TNFR	signal transduction	M32315
312	Human_cytokine_(GRO-gamma)_mRNA,_complete_cds.	Gro-gamma	cytokine	M36821
313	Homo_sapiens_6-phosphofructo-2-kinase/fructose-2,6-biphosphatase_4_(PFKFB4)_mRNA	6-phosphofructo-2-kinase/fructose-2,6-biphosphatase_4	carbohydrate metabolism	NM_004567
314	Homo_sapiens_vanin_2_(VNN2),_mRNA	vanin_2	GPI-anchored protein	NM_004665
315	Homo_sapiens_myotubularin_related_protein_4_(MTMR4),_mRNA	myotubularin_related_protein_4	lipid,fatty acid metabolism / signal transduction	NM_004687
316	Homo_sapiens_UDP-Gal:betaGlcNAc_beta_1,4-galactosyltransferase,_polypeptide_6_(B4GALT6),_mRNA	B4GALT6	Gal-T	NM_004775
317	Homo_sapiens_N-deacetylase/N-sulfotransferase_(heparan_glucosaminyl)_3_(NDST3)_mRNA	NDST3	sulfotransferase	NM_004784
318	Homo_sapiens_FK506_binding_protein_12-rapamycin_associated_protein__1_(FRAP1),_mRNA	FK506_binding_protein_12-rapamycin_associated_protein__1	signal transduction	NM_004958
319	Human_interleukin-8_receptor_type_A_(IL8RBA)_gene,_promoter_and__complete_cds.	CXCR1/IL8Ra	cytokine	U11870
320	Human_tumor_necrosis_factor_receptor_2_(TNFR2)_gene,_exon_10_and_complete_cds.	TNFR2	signal transduction	U52165
321	Human_neural_cell_adhesion_molecule_CD56_mRNA,_complete_cds.	CD56/NCAM	glycoprotein	U63041
322	Human_MHC_class_I_molecule_(MICB)_gene,_complete_cds.	MICB(MHC-I)	lymphocyte	U65416
323	Human_macrophage-derived_chemokine_precursor_(MDC)_mRNA,_complete_cds	MDC/STCP-1/SCYA22	cytokine	U83171
324	Human_cytotoxic_ligand_TRAIL_receptor_mRNA,_complete_cds.	TRAILR	lymphocyte	U90875
325	Homo_sapiens_aldehyde_dehydrogenase_10_(fatty_aldehyde_dehydrogenase)_(ALDH10),_mRNA	fatty_aldehyde_dehydrogenase	lipid,fatty acid metabolism	NM_000382
326	Homo_sapiens_platelet/endothelial_cell_adhesion_molecule_(CD31_antigen)(PECAM1)_mRNA	CD31/PECAM1	glycoprotein / cell adhesion	NM_000442
327	Homo_sapiens_myelin_protein_zero_(Charcot-Marie-Tooth_neuropathy_1B)(MPZ),_mRNA	P0	glycoprotein / cell adhesion	NM_000530
328	Homo_sapiens_interleukin_10_(IL10),_mRNA	IL-10	cytokine	NM_000572
329	Homo_sapiens_integrin,_alpha_4_(antigen_CD49D,_alpha_4_subunit_of_VLA-4_receptor)(ITGA4),_mRNA	CD49d/a4-integrin	cell adhesion	NM_000885
330	Homo_sapiens_acetyl-Coenzyme_A_carboxylase_beta_(ACACB),_mRNA	acetyl-Coenzyme_A_carboxylase_beta	lipid,fatty acid metabolism	NM_001093
331	Homo_sapiens_Polysialyltransferase_(PST)_mRNA/PST / ST8 Sia IV	ST8Sia IV/PST	Sialyl-T	NM_005668
332	Homo_sapiens_glypican_6_(GPC6),_mRNA	glypican_6	proteoglycan	NM_005708
333	Homo_sapiens_ATP-binding_cassette,_sub-family_C_(CFTR/MRP),_member_4_(ABCC4),_mRNA	ABCC4	lipid,fatty acid metabolism / transporter	NM_005845
334	Homo_sapiens_membrane-spanning_4-domains,_subfamily_A._member_3_(hematopoietic_cell-specific)(MS4A3),_mRNA	CD20	lymphocyte	NM_006138
335	Homo_sapiens_phosphotidylinositol_transfer_protein_(PITPN),_mRNA	phosphotidylinositol_transfer_protein	lipid,fatty acid metabolism	NM_006224
336	Homo_sapiens_macrophage_lectin_2_(calcium_dependent)_(HML2)_mRNA	macrophage_lectin_2	lectin	NM_006344
337	Homo_sapiens_small_inducible_cytokineA2_(monocyte_chemotactic_protein_1,_homologous_to_mouse_Sig-je)(SCYA2),_mRNA	MCP-1/SCYA2	cytokine	NM_002982
338	Homo_sapiens_selectin_L_(lymphocyte_adhesion_molecule_1)_(SELL),_mRNA	CD62L/L-selectin	lectin	NM_000655
339	Homo_sapiens_arylsulfatase_C,_isozyme_S_(ARSC1)_mRNA	arylsulfatase_C,_isozyme_S_	carbohydrate metabolism	NM_000351
340	Homo_sapiens_protein_kinase_C,_beta_1_(PRKCB1),_mRNA	PKC beta1	signal transduction	NM_002738
341	Homo_sapiens_plasminogen_activator,_urokinase_receptor_(PLAUR),_mRNA	plasminogen_activator,_urokinase_receptor	heparin binding protein	NM_002659
342	Homo_sapiens_phosphatidylinositol_glycan,_class_A_(paroxysmal_nocturnal_hemoglobinuria)_(PIGA),_transcript_variant_1,_mRNA.	PIG-A	glycosyltransferase	NM_002641
343	Homo_sapiens_Fc_fragment_of_IgE,_low_affinity_II,_receptor_for_(CD23A)(FCER)_mRNA	CD23A	lymphocyte	NM_002002
344	Homo_sapiens_galactokinase_2_(GALK2)_mRNA	galactokinase_2	carbohydrate metabolism	NM_002044
345	Homo_sapiens_hexokinase_3_(white_cell)_(HK3)_mRNA	hexokinase_3	carbohydrate metabolism	NM_002115
346	Homo_sapiens_killer_cell_lectin-like_receptor_subfamily_D,_member_1_(KLRD1),_transcript_variant_1,_mRNA	killer_cell_lectin-like_receptor_subfamily_D,_member_1	lectin	NM_002262
347	Homo_sapiens_lectin,_galactoside-binding,_soluble,_1_(galectin_1)_(LGALS1)_mRNA	galectin_1	lectin	NM_002305
348	Homo_sapiens_macrophage_scavenger_receptor_1_(MSR1)_mRNA	macrophage_scavenger_receptor_1	lipid,fatty acid metabolism	NM_002445
349	Homo_sapiens_LCAT-like_lysophospholipase_(LLPL),_mRNA	LCAT-like_lysophospholipase	lipid,fatty acid metabolism	NM_012320
350	Homo_sapiens_solute_carrier_family_17_(anion/sugar_transporter),_member_5_(SLC17A5),_mRNA	anion/sugar_transporter	carbohydrate metabolism / transporter	NM_012434
351	Homo_sapiens_putative_protein_O-mannosyltransferase_(POMT2)	POMT2	Man-T	NM_013382
352	Homo_sapiens_mannosyl_(alpha-1,3-)-glycoprotein_beta-1,4-N-acetylglucosaminyltransferase,_isozyme_AB_(MGAT4B)_,mRNA	GnT-IVb	GlcNAc-T	NM_014275
353	Homo_sapiens_phosphoinositide-3-kinase,_regulatory_subunit,_polypeptide_p101(P101-PI3K),_mRNA	phosphoinositide-3-kinase,_regulatory_subunit,_polypeptide_p101	lipid,fatty acid metabolism	NM_014308
354	Homo_sapiens_sialic_acid_binding_Ig-like_lectin_7_(SIGLEC7),_mRNA	Siglec-7	lectin	NM_014385	_
355	Homo_sapiens_laminin,_alpha_4_(LAMA4),_mRNA	laminin,_alpha_4	cell adhesion	NM_002290
356	Homo_sapiens_integrin,_alpha_L_(antigen_CD11A_<p180>,_lymphocyte_function-associated_antigen_1;_alpha_polypeptide)_(ITGAL),_mRNA	integrin,_alpha_L	cell adhesion	NM_002209
357	Homo_sapiens_interleukin_1_receptor,_type_I_(IL1R1),_mRNA	IL-1R	cytokine	NM_000877
358	Homo_sapiens_hyaluronan-mediated_motility_receptor_(RHAMM)_(HMMR),_transcript_variant_1,_mRNA	hyaluronan-mediated_motility_receptor	heparin binding protein	NM_012484
359	Homo_sapiens_ephrin-B3_(EFNB3)_mRNA	ephrin-B3	signal transduction	NM_001406
360	Homo_sapiens_glycosylphosphatidylinositol_specific_phospholipase_D1_(GPLD1),_mRNA	glycosylphosphatidylinositol_specific_phospholipase_D1	lipid,fatty acid metabolism	NM_001503
361	Homo_sapiens_dystroglycan_1_(dystrophin-associated_glycoprotein_1)(DAG1),_mRNA.	dystroglycan_1	proteoglycan	NM_004393
362	position_marker	position_marker	control
363	Homo_sapiens_caveolin_2_(CAV2)_mRNA	caveolin_2	transport	NM_001233
364	Homo_sapiens_aldolase_C,_fructose-bisphosphate_(ALDOC)_mRNA	aldolase_C,_fructose-bisphosphate	carbohydrate metabolism	NM_005165
365	Homo_sapiens_ATP-binding_cassette,_sub-family_D_(ALD),_member_4_(ABCD4),_transcript_variant_1_mRNA	ABCD4	lipid,fatty acid metabolism / transporter	NM_005050
366	Homo_sapiens_hyaluronoglucosaminidase_1_(HYAL1),_mRNA	hyaluronoglucosaminidase_1	carbohydrate metabolism	NM_007312
367	Homo_sapiens_fibroblast_growth_factor_2_(basic)_(FGF2),_mRNA.	FGF2	heparin binding protein	NM_002006
368	EXT1=putative_tumour_suppressor/hereditary_multiple_exostoses_candidate_gene_[human,_placenta,_mRNA,_3183_nt].	EXT1	GAG-T	S79639
369	Homo_sapiens_endoglin_(Osler-Rendu-Weber_syndrome_1)_(ENG)_mRNA	endoglin	heparin binding protein	NM_000118
370	Homo_sapiens_collagen,_type_I_,_alpha_2_(COL1A2)_mRNA	COL1A2	cell structure	NM_000089
371	Homo_sapiens_coagulation_factor_XIII,_A1_polypeptide_(F13A1),_mRNA	coagulation_factor_XIII,_A1_polypeptide	cell adhesion	NM_000129
372	Homo_sapiens_thrombospondin_2_(THBS2)_mRNA	thrombospondin_2	heparin binding protein	NM_003247
373	Homo_sapiens_transforming_growth_factor_beta-stimulated_protein_TSC-22_(TSC22)_mRNA	TGFb-stimulated_protein	heparin binding protein	NM_006022
374	Homo_sapiens_CDP-diacylglycerol_synthase_(phosphatidate_cytidylyltransferase)_1_(CDS1),_mRNA.	phosphatidate_cytidylyltransferase	lipid,fatty acid metabolism	NM_001263
375	position_marker	position_marker	control
376	Homo_sapiens_phosphatidylinositol-4-phosphate_5-kinase,_type_I,_alpha_(PIP5K1A),_mRNA	phosphatidylinositol-4-phosphate_5-kinase,_type_I,_alpha	lipid,fatty acid metabolism	NM_003557
377	Homo_sapiens_phospholipid_scramblase_1_(PLSCR1),_mRNA	phospholipid_scramblase_1	lipid,fatty acid metabolism	NM_021105
378	Homo_sapiens_fructose-1,6-bisphosphatase_2_(FBP2)_mRNA	fructose-1,6-bisphosphatase_2	carbohydrate metabolism	NM_003837
379	Homo_sapiens_glucan_(1,4-alpha-),_branching_enzyme_1_(glycogen_branching_enzyme,_Andersen_disease,_glycogen_storage_disease_type_IV)_(GBE1),_mRNA	glucan_(1,4-alpha-),_branching_enzyme_1	carbohydrate metabolism	NM_000158
380	Homo_sapiens_fucosyltransferase_4_(alpha_(1,3)_fucosyltransferase,_myeloid-specific)_(FUT4)_mRNA	FUT4	Fuc-T	NM_002033
381	Homo_sapiens_fibromodulin_(FMOD)_mRNA	fibromodulin	proteoglycan	NM_002023
382	Homo_sapiens_endothelial_differentiation,_sphingolipid_G-protein-coupled_receptor,_1_(EDG1),_mRNA	EDG1/S1P1	lipid,fatty acid metabolism / receptor	NM_001400
383	Homo_sapiens_cytochrome_b-5_(CYB5),_nuclear_gene_encoding_mitochondrial_protein,_mRNA	cytochrome_b-5_(CYB5),_nuclear_gene_encoding_mitochondrial_protein	carbohydrate metabolism	NM_001914
384	Human_G_protein-coupled_receptor_V28_mRNA,_complete_cds.	CX3CR1	lymphocyte	U20350
385	Homo_sapiens_sema_domain,_immunoglobulin_domain_(Ig),_and_GPI_membrane_anchor,_(semaphorin)_7A_(SEMA7A),_mRNA	CDw108	GPI-anchored protein	NM_003612
386	Homo_sapiens_PAPS_synthetase-2_(PAPSS2)_mRNA,_complete_cds.	PAPS_synthetase-2	sulfotransferase	AF074331
387	Homo_sapiens_a_disintegrin-like_and_metalloprotease_(reprolysin_type)_with_thrombospondin_type_1_motif,_1_(ADAMTS1),_mRNA	ADAMTS1	signal transduction	NM_006988
388	Homo_sapiens_beta-1,3-N-acetylglucosaminyltransferase_(BETA3GNT),_mRNA	B3GnT1	GlcNAc-T	NM_006577
389	Homo_sapiens_Itln_mRNA_for_intelectin,_complete_cds	intelectin	lectin	AB036706
390	Homo_sapiens_TGF_beta_receptor_associated_protein_-1_(TRAP-1)_mRNA	TGF_beta_receptor_associated_protein_-1	heparin binding protein	NM_004257
391	Homo_sapiens_dermatopontin_(DPT)_mRNA	dermatopontin	proteoglycan	NM_001937
392	Homo_sapiens_cytochrome_P450,_subfamily_IIJ_(arachidonic_acid_epoxygenase)_polypeptide_2_(CYP2J2),_mRNA	CYP2J2	lipid,fatty acid metabolism	NM_000775
393	Homo_sapiens_choline_kinase_(CHK)_,_mRNA	choline_kinase	lipid,fatty acid metabolism	NM_001277
394	Homo_sapiens_caveolin_1_caveolae_protein,_22kD_(CAV1),_mRNA	caveolin_1	transport	NM_001753
395	Homo_sapiens_arylsulfatase_A_(ARSA),_mRNA	arylsulfatase_A	carbohydrate metabolism	NM_000487
396	Homo_sapiens_apolipoprotein_H_(beta-2-glycoprotein_I)_(APOH)_mRNA	apolipoprotein_H	lipid,fatty acid metabolism	NM_000042
397	Homo_sapiens_acyl-Coenzyme_A_dehydrogenase,_very_long_chain_(ACADVL),_nuclear_gene_encoding_mitochondrial_protein,_mRNA	acyl-Coenzyme_A_dehydrogenase,_very_long_chain	lipid,fatty acid metabolism	NM_000018
398	Homo_sapiens_acyl-Coenzyme_A_dehydrogenase,_C-4_to_C-12_straight_chain_(ACADM),_nuclear_gene_encoding_mitochondrial_protein,_mRNA	acyl-Coenzyme_A_dehydrogenase,_C-4_to_C-12_straight_chain	lipid,fatty acid metabolism	NM_000016
399	Homo_sapiens__vascular_cell_adhesion_molecule_1_(VCAM1),_mRNA	VCAM	glycoprotein / cell adhesion / lectin?	XM_001500
400	Homo_sapiens_transforming_growth_factor,_beta_3_(TGFB3),_mRNA	TGFb-3	heparin binding protein	NM_003239
401	Human_T_lymphocyte_surface_glycoprotein_(CD8-beta)_mRNA,_complete_cds	CD8b	lymphocyte	M36712
402	Human_cytokine_SDF-1-beta_mRNA,_complete_cds	SDF-1/PBSF	cytokine	U16752
403	Homo_sapiens_sialyltransferase_9_(CMP-NeuAc:lactosylceramide_alpha-2,3-sialyltransferase;_GM3_synthase)_(SIAT9)_mRNA/ST3Gal V	ST3Gal V	Sialyl-T	NM_003896
404	Homo_sapiens_cytidine_monophosphate-N-acetylneuraminic_acid_hydroxylase_(CMP-N-acetylneuraminate_monooxygenase)_(CMAH)_mRNA	CMAH/CMP-N-acetylneuraminate_monooxygenase	carbohydrate metabolism	NM_003570
405	Homo_sapiens_triggering_receptor_expressed_on_myeloid_cells_2_mRNA,_complete_cds.	TREM-2	signal transduction	AF213457
406	Homo_sapiens_phosphatidylinositol_glycan,_class_N_(PIGN),_mRNA	PIG-N	glycosyltransferase	NM_012327
407	Homo_sapiens_dishevelled_3_(homologous_to_Drosophila_dsh)_(DVL3),_mRNA	dishevelled_3	signal transduction	NM_004423
408	Homo_sapiens_plexin_B3_(PLXNB3),_mRNA	plexin_B3	GPI-anchored protein	NM_005393
409	Homo_sapiens_hu-GlcAT-P_mRNA_for_glucuronyltransferase,_complete_cds	GlcAT-P	GlcA-T	AB029396
410	Homo_sapiens_beta-1,3-glucuronyltransferase_3_(glucuronosyltransferase_I)_(B3GAT3),_mRNA	B3GAT3/Glc AT-I	GlcA-T	NM_012200
411	Homo_sapiens_arachidonate_5-lipoxygenase-activating_protein__(ALOX5AP),_mRNA.	arachidonate_5-lipoxygenase-activating_protein	lipid,fatty acid metabolism	NM_001629
412	_	-	-	-
413	Homo_sapiens_EXT-like_protein_2_(EXTL2)_mRNA,_complete_cds.	EXTL2	GAG-T	AF000416
414	Homo_sapiens_a_disintegrin-like_and_metalloprotease_(reprolysin_type)_with_thrombospondin_type_1_motif,_6_(ADAMTS6),_mRNA	ADAMTS6	signal transduction	NM_014273
415	Homo_sapiens_latent_transforming_growth_factor_beta_binding_protein_2_(LTBP2)_mRNA	LTBP2	cytokine	NM_000428
416	Homo_sapiens_interleukin_4_receptor_(IL4R),_mRNA	IL4R	cytokine	NM_000418
417	Homo_sapiens_inositol_polyphosphate-5-phosphatase,_145kD_8INPP5D),_mRNA	SHIP	signal transduction	NM_005541
418	Homo_sapiens_serine_palmitoyltransferase,_long_chain_base_subunit_2___(SPTLC2),_mRNA	SPT2	lipid,fatty acid metabolism	NM_004863
419	Homo_sapiens_fucosyltransferase_8_(alpha_(1,6)_fucosyltransferase)_(FUT8)_mRNA	FUT8	Fuc-T	NM_004480
420	Homo_sapiens_site-1_prorease_(subtilisin-like,_sterol-regulated,_cleaves_sterol_regulatory_element_binding_proteins)(S1P)_mRNA	site-1_prorease	lipid,fatty acid metabolism	NM_003791
421	Homo_sapiens_Niemann-Pick_disease,_type_C1_(NPC1)_mRNA,_and_translated_products	NPC1	lipid,fatty acid metabolism	NM_000271
422	Homo_sapiens_laminin,_alpha_3_(nicein_(150kD),_kalinin_(165kD),_BM600_(150kD),_epilegrin)_(LAMA3)_mRNA	laminin,_alpha_3	cell adhesion	NM_000227
423	Homo_sapiens_laminin_receptor_1_(67kD,_ribosomal_protein_SA)_(LAMR1),_mRNA	laminin_receptor_1	cell adhesion	NM_002295
424	Human_intercellular_adhesion_molecule_2_(ICAM2)_mRNA.	ICAM2	glycoprotein / cell adhesion / lectin?	NM_000873
425	Homo_sapiens_integrin,_alpha_3_(antigen_CD49C,_alpha_3_subunit_of_VLA-3_receptor)_(ITGA3),_transcript_variant_b,_mRNA	integrin,_alpha_3	cell adhesion	NM_005501
426	Homo_sapiens_retinoid_X_receptor,_gamma_(RXRG),_mRNA	retinoid_X_receptor,_gamma	lipid,fatty acid metabolism	NM_006917
427	_	-	-	-
428	Homo_sapiens_mevalonate_kinase_(mevalonic_aciduria)_(MVK),_mRNA	mevalonate_kinase	lipid,fatty acid metabolism	NM_000431
429	Homo_sapiens_lectin,_mannose-binding,_1_(LMAN1)_mRNA	ERGIC53	lectin	NM_005570
430	Homo_sapiens_prostaglandin-endoperoxide_synthase_1_(prostaglandin__G/H_synthase_and_cyclooxygenase)_(PTGS1),_mRNA.	COX1/prostaglandin-endoperoxide_synthase_1	lipid,fatty acid metabolism	NM_000962
431	Homo_sapiens_fibronectin_leucine_rich_transmembrane_protein_1_(FLRT1),_mRNA	fibronectin_leucine_rich_transmembrane_protein_1	cell adhesion	NM_013280
432	Homo_sapiens_glycogenin_2_(GYG2),_mRNA	glycogenin_2	carbohydrate metabolism	NM_003918
433	Homo_sapiens_collagen,_type_VIII,_alpha_1_(COL8A1)_mRNA.	COL8A1	cell structure	NM_001850
434	Homo_sapiens_annexin_A13_(ANXA13),_mRNA	annexin_A13	lectin	NM_004306
435	Homo_sapiens_glypican_5_(GPC5)_mRNA	glypican_5	proteoglycan	NM_004466
436	Homo_sapiens_aldo-keto_reductase_family_1,_member_C3_(3-alpha_hydroxysteroid_dehydrogenase,_type_II)_(AKR1C3),_mRNA	3-alpha_hydroxysteroid_dehydrogenase,_type_II	lipid,fatty acid metabolism	NM_003739
437	Homo_sapiens_heparin-binding_growth_factor_binding_protein_(HBP17)_mRNA	heparin-binding_growth_factor_binding_protein	heparin binding protein	NM_005130
438	Homo_sapiens_sulfotransferase_family,_cytosolic,_2A,_dehydroepiandrosterone_(DHER)-preferring,_member_1_(SULT2A1),_mRNA	sulfotransferase_family,_cytosolic,_2A	carbohydrate metabolism	NM_003167
439	lambda-A	lambda-A	control
440	lambda-B	lambda-B	control
441	lambda-C	lambda-C	control
442	pUC19	pUC19	control	L09137
443	E._coli_ompA	E._coli_ompA	control
444	Arabidopsis_chlorophyll_ab_binding_protein	Arabidopsis_chlorophyll_ab_binding_protein	control	AB038714
445	Homo_sapiens_phosphorylase,_glycogen;_liver_(Hers_disease,_glycogen_storage_disease_type_VI)_(PYGL),_mRNA	phosphorylase,_glycogen	carbohydrate metabolism	NM_002863
446	Homo_sapiens_fibroblast_growth_factor_11_(FGF11)_mRNA	FGF11	heparin binding protein	NM_004112
447	Homo_sapiens_phosphatidylinositol-4-phosphate_5-kinase,_type_II,_alpha_(PIP5K2A),_mRNA	phosphatidylinositol-4-phosphate_5-kinase,_type_II,_alpha	lipid,fatty acid metabolism	NM_005028
448	Homo_sapiens_suc1-associated_neurotrophic_factor_target_2_(FGFR_signalling_adaptor)_(SNT-2)_mRNA	FGFR_signalling_adaptor	heparin binding protein	NM_006653
449	Homo_sapiens_thrombospondin_3_(THBS3),_mRNA	thrombospondin_3	heparin binding protein	NM_007112
450	Homo_sapiens_surface_glycoprotein,_Ig_superfamily_member_(CDO),_mRNA	surface_glycoprotein,_Ig_superfamily_member	cell adhesion	NM_016952
451	Homo_sapiens_eukaryotic_translation_initiation_factor_3,_subunit_2_(beta,_36kD)_(EIF3S2)_mRNA	eukaryotic_translation_initiation_factor_3,_subunit_2	heparin binding protein	NM_003757
452	Human_CR2/CD21/c3d/Epstein-Barr_virus_receptor_mRNA,_complete_cds	CD21	lymphocyte	M26004
453	Homo_sapiens_ATP-binding_cassette,_sub-family_G_(WHITE),_member_1_(ABCG1),_transcript_variant_1,_mRNA	ABCG1	lipid,fatty acid metabolism / transporter	NM_004915
454	Homo_sapiens_ADP-ribosylation_factor_4_(ARF4),_mRNA	ADP-ribosylation_factor_4	transport	NM_001660
455	Homo_sapiens_ADP-ribosylation_factor_5_(ARF5),_mRNA	ADP-ribosylation_factor_5	transport	NM_001662
456	Homo_sapiens_lectin-like_NK_cell_receptor_(LLT1),_mRNA	lectin-like_NK_cell_receptor	lectin	NM_013269
457	actin,_beta	actin,_beta	control	X00351
458	transferrin_receptor	transferrin_receptor	control	X01060
459	phospholipase_A2,_group_V	phospholipase_A2,_group_V	control	U03090
460	glyceraldehyde-3-phosphate_dehydrogenase	glyceraldehyde-3-phosphate_dehydrogenase	control	M33197
461	tubulin,_alpha_2	tubulin,_alpha_2	control	AF005392
462	ribosomal_protein_S5	ribosomal_protein_S5	control	U14970
463	Homo_sapiens_nicastrin_mRNA,_complete_cds.	nicastrin	request	AF240468
464	Human_T_cell-specific_protein_(RANTES)_mRNA,_complete_cds.	RANTES	cytokine	M21121
465	Homo_sapiens_bone_morphogenetic_protein_5_(BMP-5)_mRNA,_complete_cds	BMP-5	heparin binding protein	M60314
466	Homo_sapiens_carnitine_palmitoyltransferase_II_(CPT2),_nuclear_gene_encoding_mitochondrial_protein,_mRNA	carnitine_palmitoyltransferase_II	lipid,fatty acid metabolism	NM_000098
467	Homo_sapiens_glucose_phosphate_isomerase_(GPI)_mRNA	glucose_phosphate_isomerase	carbohydrate metabolism	NM_000175
468	Homo_sapiens_intercellular_adhesion_molecule_1_(CD54),_human_rhinovirus_receptor_(ICAM1)_mRNA	CD54/ICAM1	glycoprotein / cell adhesion / lectin?	NM_000201	_
469	Homo_sapiens_interferon,_gamma_(IFNG),_mRNA	IFNg	cytokine	NM_000619
470	Homo_sapiens_leukocyte-associated_Ig-like_receptor-1_(LAIR-1)_mRNA,___complete_cds.	leukocyte-associated_Ig-like_receptor-1	lymphocyte	AF013249
471	Homo_sapiens_ribosomal_protein_L29_(RPL29)_mRNA	ribosomal_protein_L29	heparin binding protein	NM_000992
472	Homo_sapiens_retinoid_X_receptor,_alpha_(RXRA),_mRNA	retinoid_X_receptor,_alpha	lipid,fatty acid metabolism	NM_002957
473	Homo_sapiens_membrane_protein_DAP_10_mRNA,_complete_cds	DAP10	lymphocyte	AF285447
474	Homo_sapiens_ficolin_(collagen/fibrinogen_domain-containing)_3_(Hakata_antigen)_(FCN3),_mRNA	ficolin_(collagen/fibrinogen_domain-containing)_3	lectin	NM_003665
475	general_transcription_factor_IIB	general_transcription_factor_IIB	control	X59268
476	ATP_synthase,_H+_transporting,_mitochondrial_F0_complex,_subunit_b,_isoform_1	ATP_synthase,_H+_transporting,_mitochondrial_F0_complex,_subunit_b,_isoform_1	control	X60221
477	lambda-A	lambda-A	control
478	pUC19	pUC19	control	L09137
479	actin,_beta	actin,_beta	control	X00351
480	transferrin_receptor	transferrin_receptor	control	X01060
481	_
482	_
483	_
484	_
485	_
486	_
487	Homo_sapiens_a_disintegrin_and_metalloproteinase_domain_17_(tumor___necrosis_factor,_alpha,_converting_enzyme)_(ADAM17),_transcript___variant_2,_mRNA.	ADAM17	signal transduction	NM_021832
488	Homo_sapiens_GDP-mannose_pyrophosphorylase_B_(GMPPB),_mRNA	GDP-mannose_pyrophosphorylase_B	carbohydrate metabolism	NM_013334
489	Homo_sapiens_C-type_lectin-like_receptor-1_mRNA,_complete_cds.	C-type_lectin-like_receptor-1	lectin	AF200949
490	Human_cell_adhesion_molecule_(CD44)_mRNA,_complete_cds.	CD44	glycoprotein / cell adhesion / lectin?	M59040
491	Homo_sapiens_CD36_antigen_(collagen_type_I_receptor,_thrombospondin_receptor)_(CD36),_mRNA	CD36	lipid,fatty acid metabolism	NM_000072
492	Homo_sapiens_integrin,_beta_3_(platelet_glycoprotein_IIIa,_antigen_CD61)_(ITGB3)_precursor_mRNA	integrin,_beta_3	cell adhesion	NM_000212
493	phospholipase_A2,_group_V	phospholipase_A2,_group_V	control	U03090
494	glyceraldehyde-3-phosphate_dehydrogenase	glyceraldehyde-3-phosphate_dehydrogenase	control	M33197
495	tubulin,_alpha_2	tubulin,_alpha_2	control	AF005392
496	ribosomal_protein_S5	ribosomal_protein_S5	control	U14970
497	general_transcription_factor_IIB	general_transcription_factor_IIB	control	X59268
498	ATP_synthase,_H+_transporting,_mitochondrial_F0_complex,_subunit_b,_isoform_1	ATP_synthase,_H+_transporting,_mitochondrial_F0_complex,_subunit_b,_isoform_1	control	X60221	Summary: This enzyme catalyzes O-glycan branch synthesis of the core 2 and core 4 type in mucins and controls expression of core 2 branched oligosaccharides and I antigens on the cell surface.
499	_
500	_
501	_
502	_
503	_
504	_
505	Homo_sapiens_glucose-6-phosphatase,_transport_(glucose-6-phosphate)_protein_1_(G6PT1)_mRNA	glucose-6-phosphatase,_transport_(glucose-6-phosphate)_protein_1	carbohydrate metabolism	NM_001467
506	Homo_sapiens_lumican_(LUM)_mRNA	lumican	proteoglycan	NM_002345
507	Homo_sapiens_mannose_phosphate_isomerase_(MPI),_mRNA	mannose_phosphate_isomerase	carbohydrate metabolism	NM_002435
508	Homo_sapiens_mucin_2,_intestinal/tracheal_(MUC2),_mRNA	MUC2	glycoprotein	NM_002457
509	Homo_sapiens_oviductal_glycoprotein_1,_120kD_(mucin_9,_oviductin)_(OVGP1),_mRNA	mucin9	glycoprotein	NM_002557
510	Homo_sapiens_phosphatidylinositol_glycan,_class_F_(PIGF),_mRNA	PIG-F	glycosyltransferase	NM_002643
511	Homo_sapiens_sparc/osteonectin,_cwcv_and_kazal-like_domains_proteoglycan_(testican)_(SPOCK)_mRNA	testican	proteoglycan	NM_004598
512	Homo_sapiens_decorin_(DCN)_mRNA	decorin	proteoglycan	NM_001920
513	Homo_sapiens_farnesyl-diphosphate_farnesyltransferase_1_(FDFT1)_mRNA	farnesyl-diphosphate_farnesyltransferase_1	lipid,fatty acid metabolism	NM_004462
514	Homo_sapiens_phosphoinositide-3-kinase,_catalytic,_beta_polypeptide_(PIK3CB),_mRNA	phosphoinositide-3-kinase,_catalytic,_beta_polypeptide	lipid,fatty acid metabolism	NM_006219
515	Homo_sapiens_integrin,_alpha_V_(vitronectin_receptor,_alpha_polypeptide,_antigen_CD51)_(ITGAV)_mRNA	integrin,_alpha_V	cell adhesion	NM_002210
516	Homo_saoiens_phosphatidylinositol_glycan,_class_H_(PIGH),_mRNA	PIG-H	glycosyltransferase	NM_004569
517	Homo_sapiens_sialic_acid_binding_Ig-like_lectin_5_(SIGLEC5),_mRNA	Siglec-5	lectin	NM_003830
518	Homo_sapiens_chondroitin_sulfate_proteoglycan_3_(neurocan)_(CSPG3)_mRNA	chondroitin_sulfate_proteoglycan_3	proteoglycan	NM_004386
519	Homo_sapiens_dolichyl-diphosphooligosaccharide-protein_glycosyltransferase_(DDOST),_mRNA	dolichyl-diphosphooligosaccharide-protein_glycosyltransferase	Glc-T	NM_005216
520	Homo_sapiens_neurogranin_(protein_kinase_C_substrate,_RC3)_(NRGN),_mRNA	Neurogranin	signal transduction	NM_006176
521	Homo_sapiens_mannosyl_(alpha-1,3-)-glycoprotein_beta-1,4-N-acetylglucosaminyltransferase,_isozyme_A__(MGAT4A)_,mRNA	GnT-IVa	GlcNAc-T	NM_012214
522	Homo_sapiens_mRNA_for_CD94,_complete_cds	CD94/KLRD1	lectin	AB009597
523	Homo_sapiens__dolichyl-P-Glc:Man9GlcNAc2-PP-dolichylglucosyltransferase_(ALG6)	ALG6	Glc-T	NM_013339
524	Homo_sapiens_bridging_integraator_2_(BIN2),_mRNA	bridging_integraator_2	lymphocyte	NM_016293
525	Homo_sapiens_mRNA_for_GalNAc_alpha-2,_6-sialyltransferase_I,_long_form/ST6GalNAc I	ST6GalNAc I	Sialyl-T	Y11339
526	Homo_sapiens_fibroblast_growth_factor_1_(acidic)_(FGF1)_mRNA	FGF1	heparin binding protein	NM_000800
527	Homo_sapiens_sewrine_(or_cystein_)_proteinase_inhibitor,_clade_A_(alpha-1_antiproteinase,_antitrypsin),_member_5_(SERRPINA5),_mRNA	PCI-B	heparin binding protein	NM_000624
528	Homo_sapiens_mRNA_for_type_II_membrane_protein_similar_to_CD69,complete_cds,_clone:HP10085.	CD69	lectin	AB015628
529	Homo_sapiens_heparan_sulfate_(glucosamine)_3-O-sulfotransferase_3B1_(HS3ST3B1)_mRNA	HS3ST3B1	sulfotransferase	NM_006041
530	Homo_sapiens_alpha-1,4-N-acetylglucosaminyltransferase_(LOC51146),_mRNA	A4GnT	GlcNAc-T	NM_016161
531	Human_Glc-AT_S_5'	GlcAT-S	GlcA-T	BI820132/BG699432
532	Homo_sapiens_UDP-N-acetyl-alpha-D-galactosamine:polypeptide_N-acetylgalactosaminyltransferase_2_(GalNAc-T2)_(GALNT2)_mRNA	GALNT2	GalNAc-T	NM_004481
533	_
534	_
535	Homo_sapiens_hyaluronan_synthase_2_(HAS2),_mRNA	hyaluronan synthase 2	glycosyltransferase	NM_005328
536	_	-	-	-
537	Homo_sapiens_sialidase_3_(membrane_sialidase)_(NEU3),_mRNA	NEU3	carbohydrate metabolism	NM_006656
538	Homo_sapiens_6-phosphofructo-2-kinase/fructose-2,6-biphosphatase_1_(PFKFB1)_mRNA	6-phosphofructo-2-kinase/fructose-2,6-biphosphatase_1	carbohydrate metabolism	NM_002625
539	Homo_sapiens_glucose-6-phosphatase,_catalytic_(glycogen_storage_disease_type_I,_von_Gierke_disease)_(G6PC)_mRNA	glucose-6-phosphatase,_catalytic	carbohydrate metabolism	NM_000151
540	Homo_sapiens_wingless-type_MMTV_integration_site_family,_member_7A_(WNT7A)_mRNA	WNT7A	signal transduction	NM_004625
541	Homo_sapiens__integrin,_alpha_5_(fibronectin_receptor,_alpha_polypeptide)_(ITGA5)_mRNA	integrin,_alpha_5	cell adhesion	NM_002205
542	Homo_sapiens_signal_transducer_and_activator_of_transcription_6_,_interleukin-4_induced_(STAT6),_mRNA	stat6	cytokine	NM_003153
543	Homo_sapiens_early_endosome_antigen_1,_162kD_(EEA1)_mRNA	EEA1	transport	NM_003566
544	Homo_sapiens_WNT1_inducible_signaling_pathway_protein_1_(WISP1)_mRNA	WISP1	signal transduction	NM_003882
545	Homo_sapiens_coagulation_factor_II_(thrombin)_receptor-like_2_(F2RL2),_mRNA	F2RL2	heparin binding protein	NM_004101
546	Homo_sapiens_fibroblast_growth_factor_5_(FGF5)_mRNA	FGF5	heparin binding protein	NM_004464
547	-	-	-	-
548	-	-	-	-
549	-	-	-	-
550	-	-	-	-
551	-	-	-	-
552	-	-	-	-
553	H.sapiens_mRNA_for_protein_kinase_C_gamma_(partial)	PKC gamma	signal transduction	Z15114
554	Homo_sapiens_phosphomannomutase_1_(PMM1)_mRNA	phosphomannomutase_1	carbohydrate metabolism	NM_002676
555	Homo_sapiens_WNT3_precursor_(WNT3)_mRNA,_complete_cds	WNT3	signal transduction	AY009397
556	Homo_sapiens_xylosylprotein_beta1,4-galactosyltransferase,_polypeptide_7_(galactosyltransferase_I)_(B4GALT7),_mRNA	B4GALT7	Gal-T	NM_007255
557	Homo_sapiens_p21_(CDKN1A)-activated_kinase_2_(PAK2),_mRNA	PAK2	LAB	NM_002577
558	Homo_sapiens_UDP-glucose_dehydrogenase_(UGDH)_mRNA,_and_translated_products	UDP-glucose_dehydrogenase	carbohydrate metabolism	NM_003359
559	position_marker	position_marker	control
560	Homo_sapiens_prostaglandin_D2_synthase,_hematopoietic_(PGDS),_mRNA	prostaglandin_D2_synthase	lipid,fatty acid metabolism	NM_014485
561	Homo_sapiens_frizzled_(Drosophila)_homolog_3_(FZD3),_mRNA	FZD3	signal transduction	NM_017412
562	Human_hNKR-P1a_protein_(NKR-P1A)_mRNA,_complete_cds.	NKR-P1	lectin	U11276
563	Homo_sapiens_iPLA2_mRNA_for_calcium-independent_phospholipase_A2,_complete_cds	phospholipase_A2,calcium-independent	lipid,fatty acid metabolism	AB041261
564	Homo_sapiens_membrane-associated_calcium-independent_phospholipase_A2_gamma_mRNA,_complete_cds	phospholipase_A2,calcium-independent	lipid,fatty acid metabolism	AF263613
565	-	-	-	-
566	-	-	-	-
567	-	-	-	-
568	-	-	-	-
569	-	-	-	-
570	-	-	-	-
571	Homo_sapiens_diacylglycerol_O-acyltransferase_(mouse)_homolog_(DGAT),_mRNA	diacylglycerol_O-acyltransferase_(mouse)_homolog	lipid,fatty acid metabolism	NM_012079
572	Homo_sapiens_agrin_(AGRN),_mRNA	Agrin	lectin	XM_027675
573	Homo_sapiens_phospholipase_D2_(PLD2),_mRNA	phospholipase_D2	lectin	NM_002663
574	Homo_sapiens_fatty_acid_synthase_(FASN),_mRNA	fatty_acid_synthase	lipid,fatty acid metabolism	NM_004104
575	Homo_sapiens_phosphatidylethanolamine_N-methyltransferase_(PEMT),_mRNA	phosphatidylethanolamine_N-methyltransferase	lipid,fatty acid metabolism	NM_007169
576	position_marker	position_marker	control
577	position_marker	position_marker	control
578	Homo_sapiens_protein_kinase_(SGK3)_mRNA,_complete_cds	SGK3	signal transduction	AF169035
579	Homo_sapiens_chemokine_receptor_(CCR11)_gene,_complete_cds	CCR11	cytokine	AF193507
580	Homo_sapiens_double_FYVE-containing_protein_1_mRNA,_complete_cds	FYVE-containing protein 1	transport	AF251025
581	Homo_sapiens_sialic_acid-specific_9-O-acetylesterase_I_mRNA,___complete_cds.	Sia-O-esterase/LSE	carbohydrate metabolism	AF300796
582	Homo_sapiens_mRNA_for_xylosyltransferase_II_(XT-II_gene)	XT-II	Xyl-T	AJ277442
583	Homo_sapiens_patched_(Drosophila)_homolog_2_(PTCH2)_mRNA,_and_translated_products	patched_(Drosophila)_homolog_2	signal transduction	NM_003738
584	position_marker	position_marker	control
585	Homo_sapiens_UDP-Gal:betaGlcNAc_beta_1,3-galactosyltransferase,_polypeptide_3_(B3GALT3)_mRNA	B3GALT3	Gal-T	NM_003781
586	Homo_sapiens_WNT1_inducible_signaling_pathway_protein_2_(WISP2)_mRNA	WNT1_inducible_signaling_pathway_protein_2	signal transduction	NM_003881
587	Homo_sapiens_arylsulfatase_F_(ARSF),_mRNA	arylsulfatase_F	carbohydrate metabolism	NM_004042
588	Homo_sapiens_hexose-6-phosphate_dehydrogenase_(glucose_1-dehydrogenase)_(H6PD),_mRNA	glucose_1-dehydrogenase	carbohydrate metabolism	NM_004285
589	Homo_sapiens_ATP-binding_cassette,_sub-family_B_(MDR/TAP),_member_9_(ABCB9),_transcriptvariant_1,_mRNA	ABCB9	lipid,fatty acid metabolism / transporter	NM_019625
590	Homo_sapiens_solute_carrier_family_2_(facilitated_glucose_transporter),_member_9_(SLC2A9),_mRNA	SLC2A9(facilitated_glucose_transporter)	carbohydrate metabolism / transporter	NM_020041
591	Homo_sapiens_lysophosphatidic_acid_acyltransferase-gamma1_(LPAAT-gamma1),_mRNA	lysophosphatidic_acid_acyltransferase-gamma1	lipid,fatty acid metabolism	NM_020132
592	Homo_sapiens_phospholipid_scramblase_4_(LOC57088),_mRNA	phospholipid_scramblase_4	lipid,fatty acid metabolism	NM_020353
593	Homo_sapiens_phospholipid_scramblase_3_(PLSCR3),_mRNA	phospholipid_scramblase_3	lipid,fatty acid metabolism	NM_020360
594	position_marker	position_marker	control
595	Human_integrin_beta-7_subunit_mRNA,_complete_cds	beta7 integrin	cell adhesion	M62880
596	Homo_sapiens_membrane-associated_lectin_type-C_mRNA,_complete_cds.	DC-SIGN	lectin	M98457
597	Homo_sapiens_androgen_receptor_(dihydrotestostsrone_receptor;_testicular_feminization;_spinal_and_bulbar_muscular_atrophy;_Kennedy_disease_)_(AR),_mRNA	androgen_receptor	lipid,fatty acid metabolism	NM_000044
598	Homo_sapiens_arylsulfatase_E_(chondrodysplasia_punctata_1)_(ARSE),_mRNA	arylsulfatase_E	carbohydrate metabolism	NM_000047
599	Homo_sapiens_fucosyltransferase_3_(galactoside_3(4)-L-fucosyltransferase,_Lewis_blood_group_included)_(FUT3)_mRNA	FUT3	Fuc-T	NM_000149
600	Homo_sapiens_hydroxyacyl-Coenzyme_A_dehydrogenase/3-ketoacyl-Coenzyme_A_thiolase/enoyl-Coenzyme_A_hydratase_(trifunctional_protein),_beta_subunit_(HADHB),_mRNA	hydroxyacyl-Coenzyme_A_dehydrogenase	lipid,fatty acid metabolism	NM_000183
601	Homo_sapiens_phosphate_cytidylyltransferase_1,_choline,_alpha__isoform_(PCYT1A),_mRNA	phosphate_cytidylyltransferase_1	lipid,fatty acid metabolism	NM_005017
602	Homo_sapiens_phosphoinositide-3-kinase,_catalytic,_delta_polypeptide_(PIK3CD),_mRNA	phosphoinositide-3-kinase,_catalytic,_delta	lipid,fatty acid metabolism	NM_005026
603	Homo_sapiens_glutamine-fructose-6-phosphate_transaminase_2_(GFPT2)_mRNA	glutamine-fructose-6-phosphate_transaminase_2	carbohydrate metabolism	NM_005110
604	Homo_sapiens_ATP-binding_cassette,_sub-family_D_(ALD),_member_2_(ABCD2),_mRNA	ABCD2	lipid,fatty acid metabolism / transporter	NM_005164
605	Homo_sapiens_GDNF_family_receptor_alpha_1_(GFRA1),_mRNA	GDNF_family_receptor_alpha_1	GPI-anchored protein	NM_005264
606	Homo_sapiens_CD36_antigen_(collagen_type_I_receptor,_thrombospondin_receptor)-like_2(lysosomal_integral_membrane_protein_II)_(CD36L2),_mRNA	LIMPII/CD36L1	lipid,fatty acid metabolism / receptor	NM_005506
607	H.sapiens_mRNA_for_E48_antigen	E48	GPI-anchored protein	X82693
608	Homo_sapiens_a_disintegrin_and_metalloproteinase_domain_10_(ADAM10),_mRNA.	ADAM10	signal transduction	XM_007741
609	Homo_sapiens_mRNA_for_monocyte_chemotactic_protein-2.	MCP-2/SCYA8	cytokine	Y16645
610	Homo_sapiens_thrombospondin_1_(THBS1)_mRNA	thrombospondin_1	heparin binding protein	NM_003246
611	Homo_sapiens_tumor_necrosis_factor,_alpha-induced_protein_6_(TNFAIP6),_mRNA	TNFa-induced_protein_6	signal transduction	NM_007115
612	Homo_sapiens_sterol_O-acyltransferase_(acyl-Coenzyme_A:_cholesterol_acyltransferase_)_1_(SOAT1),_mRNA	sterol_O-acyltransferase 1	lipid,fatty acid metabolism	NM_003101
613	Homo_sapiens_aggrecan_1_(chondroitin_sulfate_proteoglycan_1,_large_aggregating_proteoglycan,_antigen_identified_by_monoclonal_antibody_A0122)_(AGC1),_transcript_variant_1,_mRNA	aggrecan_1	proteoglycan	NM_001135
614	Homo_sapiens_sialic_acid_binding_Ig-like_lectin_6_(SIGLEC6),_mRNA	Siglec-6	lectin	NM_001245
615	Homo_sapiens_glucosaminyl_(N-acetyl)_transferase_2_,_I-branching_enzyme_(GCNT2),_mRNA	GCNT2/IGnT	GlcNAc-T	NM_001491
616	Homo_sapiens_G_protein-coupled_receptor_9_(GPR9),_mRNA.	CXCR3/GPR9	cytokine	NM_001504
617	Homo_sapiens_apolipoprotein_A-II_(APOA2),_mRNA	APOA2	lipid,fatty acid metabolism	NM_001643
618	Homo_sapiens_B-cell_growth_factor_1_(12kD)_(BCGF1)_mRNA	B-cell_growth_factor_1	lymphocyte	NM_001705
619	Homo_sapiens_collectin_sub-family_member_10_(C-type_lectin)_(COLEC10),_mRNA	COLEC10	lectin	NM_006438
620	Homo_sapiens_killer_cell_lectin-like_receptor_subfamily_A,_member_1_(KLRA1),_mRNA	KLRA1	lectin	NM_006611
621	Homo_sapiens_endoplasmic_reticulum_glycoprotein_(GP38B),_mRNA	endoplasmic_reticulum_glycoprotein	lectin	NM_006816
622	Homo_sapiens_frizzled_(Drosophila)_homolog_10_(FZD10),_mRNA	FZD10	signal transduction	NM_007197
623	Homo_sapiens_patched_related_protein_translocated_in_renal_cancer_(TRC8),_mRNA	patched_related_protein_translocated_in_renal_cancer	signal transduction	NM_007218
624	Homo_sapiens_phospholipase_A2_receptor_1,_180kD_(PLA2R1),_mRNA.	sPLA2 receptor	signal transduction	NM_007366
625	Homo_sapiens_phosphoinositide-3-kinase,_catalytic,_gamma_polypeptide_(PIK3CG),_mRNA	phosphoinositide-3-kinase,_catalytic,_gamma	lipid,fatty acid metabolism	NM_002649
626	Homo_sapiens_phosphatidylserine_synthase_1_(PTDSS1),_mRNA	phosphatidylserine_synthase_1	lipid,fatty acid metabolism	NM_014754
627	Homo_sapiens_N-acetylglucosaminidase,_alpha-_(Sanfilippo_disease_IIIB)(NAGLU),_mRNA	N-acetylglucosaminidase,_alpha	carbohydrate metabolism	NM_000263
628	Homo_sapiens_met_proto-oncogene_(hepatocyte_growth_factor_receptor)_(MET)_mRNA	hepatocyte_growth_factor_receptor	heparin binding protein	NM_000245
629	Homo_sapiens_mannosidase,_alpha,_class_2A,_member_1_(MAN2A1),_mRNA	mannosidase,_alpha,_class_2A,_member_1	carbohydrate metabolism	NM_002372
630	Homo_sapiens_lipase,_hepatic_(LIPC)_mRNA	lipase,_hepatic	heparin binding protein	NM_000236
631	Homo_sapiens_oxysterol_binding_protein_(OSBP),_mRNA	oxysterol_binding_protein	lipid,fatty acid metabolism	NM_002556
632	Homo_sapiens_phosphoinositide-3-kinase,_class_2,_alpha_polypeptide_(PIK3C2A),_mRNA	phosphoinositide-3-kinase,_class_2,_alpha_polypeptide	lipid,fatty acid metabolism	NM_002645
633	Homo_sapiens_proteoglycan_2,_bone_marrow_(natural_killer_cell_activator,_eosinophil_granule_major_basic_protein)_(PRG2)_mRNA	proteoglycan_2	proteoglycan	NM_002728
634	Homo_sapiens_sterol_carrier_protein_2_(SCP2),_mRNA	sterol_carrier_protein_2	lipid,fatty acid metabolism	NM_002979
635	Homo_sapiens_secreted_frizzled-related_protein_5_(SFRP5),_mRNA	secreted_frizzled-related_protein_5	signal transduction	NM_003015
636	Homo_sapiens_sialyltransferase_4A_(beta-galactosidase_alpha-2,3-sialytransferase)_(SIAT4A)_mRNA/ST3Gal I	ST3Gal I	Sialyl-T	NM_003033
637	Homo_sapiens_linker_for_activation_of_T_cells_(LAT),_mRNA.	LAT	lymphocyte	NM_014387
638	Homo_sapiens_sialic_acid_binding_Ig-like_lectin_8_(SIGLEC8),_mRNA	Siglec-8	lectin	NM_014442
639	Homo_sapiens_KIAA0088_protein_(KIAA0088),_mRNA	glucosidase II alpha subunit	carbohydrate metabolism	NM_014610
640	Homo_sapiens_Langerhans_cell_specific_c-type_lectin_(LANGERIN),_mRNA	LANGERIN	lectin	NM_015717
641	homo_sapiens_suppressor_of_fused_(LOC51684),_mRNA	Su(fu)	signal transduction	NM_016169
642	Homo_sapiens_pancreas-enriched_phospholipase_C_(LOC51196),_mRNA	pancreas-enriched PLC	signal transduction	NM_016341
643	Homo_sapiens_peroxisome_proliferative_activated_receptor,_gamma_(PPARG),_mRNA.	peroxisome_proliferative_activated_receptor,_gamma	LAB	NM_015869
644	Homo_sapiens_phospholipase_C,_epsilon_(PLCE),_mRNA	phospholipase_C	lipid,fatty acid metabolism	NM_006226
645	Homo_sapiens_nel_(chicken)-like_1_(NELL1),_mRNA	NELL1	heparin binding protein	NM_006157
646	Homo_sapiens_hepatoma-derived_growth_factor_(high-mobility_group_protein_1-like)_(HDGF)_mRNA.	HDGF	heparin binding protein	NM_004494
647	Homo_sapiens_UDP-galactose_transporter_related_(UGTREL1)_mRNA	UDP-galactose_transporter_related	carbohydrate metabolism / transporter	NM_005827
648	Homo_sapiens_fringe_protein_mRNA,_partial_cds	LFNG	GlcNAc-T	AF193612
649	Homo_sapiens_lysophospholipase_I_(LYPLA1)_,_mRNA	lysophospholipase_I	lipid,fatty acid metabolism	NM_006330
650	Homo_sapiens_collagen,_type_VI,_alpha_3_(COL6A3)_mRNA	COL6A3	cell structure	NM_004369
651	Homo_sapiens_hexabrachion_(tenascin_C,_cytotactin)_(HXB)_mRNA	tenascin_C	heparin binding protein	NM_002160
652	Homo_sapiens_dolichyl-phosphate_(UDP-N-acetylglucosamine)_N-acetylglucosaminephosphotransferase_1_(GlcNAc-1-P_transferase)_(DPAGT1)_mRNA	GlcNAc-1-P_transferase	glycosyltransferase	NM_001382
653	Homo_sapiens_ketohexokinase_(fructokinase)_(KHK),_transcript_variant_b,_mRNA	fructokinase	carbohydrate metabolism	NM_006488
654	Human_gene_for_liver_glycogen_synthase,_complete_cds	liver_glycogen_synthase	carbohydrate metabolism	D29685
655	Homo_sapiens_lymphocyte-specific_protein_tyrosine_kinase_(LCK),_mRNA	Lck	lymphocyte	NM_005356
656	Homo_sapiens_secreted_frizzled-related_protein_4_(SFRP4),_mRNA	secreted_frizzled-related_protein_4	signal transduction	NM_003014
657	position_marker	position_marker	control
658	H.sapiens_mRNA_for_inter-alpha-trypsin_inhibitor_heavy_chain_H3	inter-alpha-trypsin_inhibitor_heavy_chain_H3	cell structure	X67055
659	Homo_sapiens_mannosidase,_alpha,_class_1A,_member_2_(MAN1A2)_mRNA	mannosidase,_alpha,_class_1A,_member_2	carbohydrate metabolism	NM_006699
660	Homo_sapiens_phosphatidylserine-specific_phospholipase_A1alpha_(PS-PLA1),_mRNA	phosphatidylserine-specific_phospholipase_A1alpha	lipid,fatty acid metabolism	NM_015900
661	Homo_sapiens_glyceronephosphate_O-acyltransferase_(GNPAT),_mRNA	glyceronephosphate_O-acyltransferase	lipid,fatty acid metabolism	NM_014236
662	Homo_sapiens_endothelial_differentiation,_lysophosphatidic_acid_G-protein-coupled_receptor,_4_(EDG4),_mRNA	EDG4	lipid,fatty acid metabolism / receptor	NM_004720
663	Homo_sapiens_laminin,_gamma_2_(nicein_(100kD),_kalinin_(105kD),_BM600_(100kD),_Herlitz_junctional_epidermolysis_bullosa))_(LAMC2),_transcript_variant_1,_mRNA	laminin,_gamma_2	cell adhesion	NM_005562
664	Homo_sapiens_UDP-N-acetyl-alpha-D-galactosamine:polypeptide_N-acetylgalactosaminyltransferase_3_(GalNAc-T3)_(GALNT3)_mRNA	GALNT3	GalNAc-T	NM_004482
665	H.sapiens_MICA_gene.	MICA	cytokine	X92841
666	Homo_sapiens_fibroblast_growth_factor_7_(keratinocyte_growth_factor)_(FGF7)_mRNA	FGF7	heparin binding protein	NM_002009
667	Homo_sapiens_cartilage_linking_protein_1_(CRTL1)_mRNA	cartilage_linking_protein_1	proteoglycan	NM_001884
668	Human_monocyte_chemoattractant_protein_1_receptor_gene,_two_alternatively_spliced_forms,_complete_cds	CCR2	cytokine	U80924
669	Homo_sapiens_polycystic_kidney_disease_2_(autosomal_dominant)-NOTE:redefinition_of_symbol(PKD2),_mRNA	polycystic_kidney_disease_2	lectin	NM_000297
670	Homo_sapiens_apolipoprotein_C-III_(APOC3),_mRNA	APOC3	lipid,fatty acid metabolism	NM_000040
671	Homo_sapiens_annexin_A7_(ANXA7),_splice_variant_1,_mRNA	annexin_A7	lectin	NM_001156
672	Homo_sapiens_amyloid_beta_(A4)_precursor-like_protein_2_(APLP2),_mRNA.	amyloid_beta_(A4)_precursor-like_protein_2	request	NM_001642
673	Homo_sapiens_wingless-type_MMTV_integration_site_family_member_2_(WNT2)_mRNA	WNT2	signal transduction	NM_003391
674	Human_c-kit_proto-oncogene_mRNA	CD117/c-kit	signal transduction	X06182
675	Homo_sapiens_phospholipase_C,_beta_2_(PLCB2),_mRNA	phospholipase_C,_beta_2	lipid,fatty acid metabolism	NM_004573
676	Homo_sapiens_WNT5b_precursor_(WNT5b)_mRNA,_complete_cds.	WNT5b_precursor	signal transduction	AY009399
677	Human_ovarian_beta-A_inhibin_mRNA,_complete_cds.	ovarian_beta-A_inhibin	signal transduction	M13436
678	Human_myelin-associated_glycoprotein_(MAG)_mRNA,_complete_cds.	Siglec-4/MAG	lectin	M29273
679	Homo_sapiens_amylo-1,6-glucosidase,_4-alpha-glucanotransferase_(glycogen_debranching_enzyme,_glycogen_storage_disease_type_III)_(AGL),_transcript_variant_1,_mRNA	amylo-1,6-glucosidase,_4-alpha-glucanotransferase	carbohydrate metabolism	NM_000642
680	Homo_sapiens_ATP-binding_cassette,_sub-family_A_(ABC1),_member_3_(ABCA3),_mRNA	ABCA3	lipid,fatty acid metabolism / transporter	NM_001089
681	Homo_sapiens_antithrombin_III_(AT3),_mRNA	antithrombin_III	heparin binding protein	NM_000488
682	Homo_sapiens_FcRn_alpha_chain_(FCGRT)_gene,_exons_5,_6,_7,_and_complete_cds.	FcRn	lymphocyte	AF200220
683	Homo_sapiens_alpha2,3-sialyltransferase_(ST3GALVI)_mRNA	ST3Gal VI	Sialyl-T	NM_006100
684	Homo_sapiens_HNK-1_sulfotransferase_(HNK-1ST)_mRNA	HNK-1ST	sulfotransferase	NM_004854
685	Homo_sapiens_sialyltransferase_8_(alpha-N-acetylneuraminate:_alpha-2,8-sialytransferase,_GD3_synthase)_(SIAT8)_mRNA/ST8 Sia I	ST8Sia I	Sialyl-T	NM_003034
686	Homo_sapiens_proteoglycan_1,_secretory_granule_(PRG1)_mRNA	proteoglycan_1	proteoglycan	NM_002727
687	Homo_sapiens_plasminogen_activator_inhibitor,_type_II_(arginine-serpin)_(PAI2)_mRNA	plasminogen_activator_inhibitor,_type_II	heparin binding protein	NM_002575
688	Homo_sapiens_phosphoglucomutase_1_(PGM1)_mRNA	phosphoglucomutase_1	carbohydrate metabolism	NM_002633
689	Homo_sapiens_chemokine_(C-X-C_motif),_receptor_4_(fusin)(CXCR4),_mRNA	CXCR4/Fusin	cytokine	NM_003467
690	Homo_sapiens_mRNA_for_monocyte_chemotactic_protein-3_(MCP-3).	MCP-3/SCYA7	cytokine	X72308
691	Homo_sapiens_superoxide_dismutase_3,_extracellular_(SOD3),_mRNA	superoxide_dismutase_3	heparin binding protein	NM_003102
692	Homo_sapiens_short_form_transcription_factor_C-MAF_(c-maf)_mRNA,__complete_cds.	c-maf	lymphocyte	AF055376
693	Human_macrophage_inflammatory_protein_(G0S19-1)_mRNA,_complete_cds.	MIP alpha/LARC/SCYA20	cytokine	M23452
694	Human_mRNA_for_eotaxin,_complete_cds.	Eotaxin/SCYA11	cytokine	D49372
695	Homo_sapiens_retinoic_acid_receptor,_gamma_(RARG),_mRNA	retinoic_acid_receptor,_gamma	lipid,fatty acid metabolism	NM_000966
696	H.sapiens_mRNA_for_inter-alpha-trypsin_inhibitor_heavy_chain_ITIH1	ITIH1	signal transduction	X63652
697	Homo_sapiens_LPAP_for_lysophosphatidic_acid_phosphatase_(LOC51205),_mRNA	lysophosphatidic acid phosphatase	lipid,fatty acid metabolism	NM_016361
698	Homo_sapiens_fibroblast_growth_factor_(acidic)_intracellular_binding_protein_(FIBP),_mRNA	fibroblast_growth_factor_(acidic)_intracellular_binding_protein	heparin binding protein	NM_004214
699	Homo_sapiens_meningioma_expressed_antigen_5_(hyaluronidase)_(MGEA5),_mRNA	hyaluronidase	carbohydrate metabolism	NM_012215
700	Homo_sapiens_TWEAK_mRNA,_complete_cds.	TWEAK	lymphocyte	AF030099
701	Homo_sapiens_hypothetical_protein_FLJ10842_(FLJ10842),_mRNA.	FLJ10842	lipid,fatty acid metabolism	NM_018238
702	Homo_sapiens_triggering_receptor_expressed_on_monocytes_1_mRNA,complete_cds.	triggering_receptor_expressed_on_monocytes_1_mRNA	lymphocyte	AF196329
703	Homo_sapiens_solute_carrier_family_35_(CMP-sialic_acid_transporter),_member_1_(SLC35A1),_mRNA	CMP-sialic_acid_transporter	carbohydrate metabolism / transporter	NM_006416
704	Homo_sapiens_ATP-binding_cassette,_sub-family_A_(ABC1),_member_4_(ABCA4),_mRNA	ABCA4	lipid,fatty acid metabolism / transporter	NM_000350
705	Homo_sapiens_dolichyl-phosphate_mannosyltransferase_polypeptide_1,catalytic_subunit_(DPM1)	dolichyl-phosphate_mannosyltransferase_polypeptide_1,catalytic_subunit	Man-T	NM_003859
706	Homo_sapiens_hexokinase_1_(HK1),_nuclear_gene_encoding_mitochondrial_protein,_mRNA	hexokinase_1	carbohydrate metabolism	NM_000188
707	Homo_sapiens_heparin_cofactor_II_(HCF2),_mRNA	heparin_cofactor_II	heparin binding protein	NM_000185
708	Homo_sapiens_serum/glucocorticoid_regulated_kinase_(SGK),_mRNA	SGK	LAB	NM_005627
709	Homo_sapiens_N-acylsphingosine_amidohydrolase_(acid_ceramidase)_(ASAH),_mRNA	acid_ceramidase	lipid,fatty acid metabolism	NM_004315
710	Homo_sapiens_manic_fringe(Drosophila)_homolog_(MFNG),_mRNA	manic_fringe	GlcNAc-T	NM_002405
711	Homo_sapiens_acetyl-Coenzyme_A_acyltransferase_2_(mitochondrial_3-oxoacyl-Coenzyme_A_thiolase)_(ACAA2),_nuclear_gene_encoding_mitochondrial_protein,_mRNA	acetyl-Coenzyme_A_acyltransferase_2	lipid,fatty acid metabolism	NM_006111
712	Homo_sapiens_acetyl-Coenzyme_A_transporter_(ACATN),_mRNA	acetyl-Coenzyme_A_transporter	lipid,fatty acid metabolism	NM_004733
713	Homo_sapiens_mRNA_for_EBI1-ligand_chemokine,_complete_cds.	MIP beta/ELC/SCYA19	cytokine	AB000887
714	Homo_sapiens_TGF-beta_type_secreted_signaling_protein_LEFTYA_mRNA,_complete_cds	TGF-beta_type_secreted_signaling_protein	heparin binding protein	AF081513
715	Homo_sapiens_carbohydrate_(keratan_sulfate_Gal-6)_sulfotransferase_1_(CHST1),_mRNA	CHST1/KSGal6ST	sulfotransferase	NM_003654
716	Homo_sapiens_C-type_(calcium_dependent,_carbohydrate-recognition_domain)_lectin,_superfamily_member_1_(cartilage-derived)_(CLECSF1),_mRNA	CLECSF1	lectin	NM_005752
717	Homo_sapiens_UDP-glucose:glycoprotein_glucosyltransferase_2__(FLJ10873)	UGT2/UDP-glucose:glycoprotein_glucosyltransferase_2	Glc-T	NM_020121
718	Homo_sapiens_COMPLEMENT_COMPONENT_C1q_RECEPTOR_(C1QR),_mRNA	C1QR	lectin	NM_012072
719	Homo_sapiens_dickkopf_(Xenopus_laevis)_homolog_1_(DKK1),_mRNA	dickkopf_(Xenopus_laevis)_homolog_1	signal transduction	NM_012242
720	Homo_sapiens_ADP-ribosylation_factor-like_1_(ARL1),_mRNA	ADP-ribosylation_factor-like_1	signal transduction	NM_001177
721	Homo_sapiens_p21/Cdc42/Rac1-activated_kinase_1_(yeast_Ste20-related)_(PAK1),_mRNA	PAK1	LAB	NM_002576
722	Homo_spaiens_retinoic_acid_receptor,_alpha_(RARA),_mRNA	retinoic_acid_receptor,_alpha	signal transduction	NM_000964
723	Homo_sapiens_aldolase_B,_fructose-bisphosphate_(ALDOB)_mRNA	aldolase_B,_fructose-bisphosphate	carbohydrate metabolism	NM_000035
724	position_marker	position_marker	control
725	Homo_sapiens_CD5_antigen-like_(scavenger_receptor_cysteine_rich_family)_(CD5L)_mRNA	CD5L	lipid,fatty acid metabolism / receptor	NM_005894
726	Homo_sapiens_lamin_B_receptor_(LBR),_mRNA	lamin_B_receptor	cell adhesion	NM_002296
727	lambda-A	lambda-A	control
728	lambda-B	lambda-B	control
729	lambda-C	lambda-C	control
730	pUC19	pUC19	control	L09137
731	E._coli_ompA	E._coli_ompA	control
732	Arabidopsis_chlorophyll_ab_binding_protein	Arabidopsis_chlorophyll_ab_binding_protein	control	AB038714
733	Homo_sapiens_cysteinyl_leukotriene_CysLT2_receptor;_cDNA:_PSEC0146_from_clone_PLACE1006979_(LOC57105),_mRNA.	cysteinyl_leukotriene_CysLT2_receptor;	lipid,fatty acid metabolism	NM_020377
734	Homo_sapiens_serine_protease_inhibitor,_Kunitz_type_2_(SPINT2)_mRNA	serine_protease_inhibitor,_Kunitz_type_2	heparin binding protein	NM_021102
735	Human_multiple_exostosis-like_protein_(EXTL)_mRNA,_complete_cds.	EXTL1	GAG-T	U67191
736	Human_Fc-gamma_RIII-1_cDNA_for_Fc-gamma_receptor_III-1_(CD_16).	CD16/FCGR3B	lymphocyte	X16863
737	H.sapiens_CRP_mRNA_for_C-reactive_protein	C-reactive protein	lectin	X56214
738	H.sapiens_mRNA_for_AICL_(activation-induced_C-type_lectin).	activation-induced_C-type_lectin	lectin	X96719
739	Homo_sapiens_ribophorin_I_(RPN1),_mRNA	ribophorin_I	OST	NM_002950
740	Homo_sapiens_chondroitin_sulfate_proteoglycan_BEHAB/brevican_mRNA,_GPI_isoform,_complete_cds	brevican	proteoglycan	AF229053
741	Homo_sapiens_core1_UDP-galactose:N-acetylgalactosamine-alpha-R_beta_1,3-galactosyltransferase_(C1GALT1)_mRNA	C1GALT1	Gal-T	NM_020156
742	Homo_sapiens_carbohydrate_(N-acetylglucosamine-6-O)_sulfotransferase_2_(CHST2),_mRNA	CHST2/GlcNAc6ST	sulfotransferase	NM_004267
743	Homo_sapiens_fatty-acid-Coenzyme_A_ligase,_long-chain_4_(FACL4),_mRNA	fatty-acid-Coenzyme_A_ligase,_long-chain_4	lipid,fatty acid metabolism	NM_004458	_
744	Homo_sapiens_ATP-binding_cassette,_sub-family_B_(MDR/TAP),_member_7_(ABCB7),_nuclear_gene_encoding_mitochondrial_protein,_mRNA	ABCB7	lipid,fatty acid metabolism / transporter	NM_004299
745	actin,_beta	actin,_beta	control	X00351
746	transferrin_receptor	transferrin_receptor	control	X01060
747	phospholipase_A2,_group_V	phospholipase_A2,_group_V	control	U03090
748	glyceraldehyde-3-phosphate_dehydrogenase	glyceraldehyde-3-phosphate_dehydrogenase	control	M33197
749	tubulin,_alpha_2	tubulin,_alpha_2	control	AF005392
750	ribosomal_protein_S5	ribosomal_protein_S5	control	U14970
751	Homo_sapiens_protective_protein_for_beta-galactosidase_(galactosialidosis)_(PPGB),_mRNA	protective_protein_for_beta-galactosidase	carbohydrate metabolism	NM_000308
752	Homo_sapiens_platelet-activating_factor_acetylhydrolase,_isoform_Ib,_alpha_subunit_(45kD)_(PAFAH1B1),_mRNA	platelet-activating_factor_acetylhydrolase	lipid,fatty acid metabolism	NM_000430
753	Homo_sapiens_N-acetyltransferase_1_(arylamine_N-acetyltransferase)_(NAT1),_mRNA	N-acetyltransferase_1	carbohydrate metabolism	NM_000662
754	Homo_sapiens_angio-associated,_migratory_cell_protein_(AAMP),_mRNA	angio-associated,_migratory_cell_protein	heparin binding protein	NM_001087
755	Homo_sapiens_bone_morphogenetic_protein_receptor,_type_II_(serine/threonine_kinase)_(BMPR2)_mRNA	bone_morphogenetic_protein_receptor,_type_II	heparin binding protein	NM_001204
756	_
757	Homo_sapiens_annexin_A9_(ANXA9)_mRNA	annexin_A9	lectin	NM_003568
758	Homo_sapiens_sphingosine-1-phosphate_lyase_1_(SGPL1),_mRNA	sphingosine-1-phosphate_lyase_1	lipid,fatty acid metabolism	NM_003901
759	Homo_sapiens_laminin,_gamma_3_(LAMC3),_mRNA	laminin,_gamma_3	cell adhesion	NM_006059
760	Homo_sapiens_solute_carrier_family_2_(facilitated_glucose_transporter),_member_1_(SLC2A1),_mRNA	SLC2A1(facilitated_glucose_transporter)	carbohydrate metabolism / transporter	NM_006516
761	Homo_sapiens_heparan_sulfate_2-O-sulfotransferase_1_(HS2ST1),_mRNA	HS2ST1	sulfotransferase	NM_012262
762	Homo_sapiens_annexin_A8_(ANXA8)_mRNA	annexin_A8	lectin	NM_001630
763	general_transcription_factor_IIB	general_transcription_factor_IIB	control	X59268
764	ATP_synthase,_H+_transporting,_mitochondrial_F0_complex,_subunit_b,_isoform_1	ATP_synthase,_H+_transporting,_mitochondrial_F0_complex,_subunit_b,_isoform_1	control	X60221
765	lambda-A	lambda-A	control
766	pUC19	pUC19	control	L09137
767	actin,_beta	actin,_beta	control	X00351
768	transferrin_receptor	transferrin_receptor	control	X01060
769	_
770	_
771	_
772	_
773	_
774	_
775	Homo_sapiens_collagen,_type_V,_alpha_2_(COL5A2)_mRNA	COL5A2	cell structure	NM_000393
776	Homo_sapiens_ribosomal_protein_L22_(RPL22)_mRNA	ribosomal_protein_L22	heparin binding protein	NM_000983
777	Homo_sapiens_arachidonate_15-lipoxygenase,_second_type_(ALOX15B),_mRNA	arachidonate_15-lipoxygenase,_second_type	lipid,fatty acid metabolism	NM_001141
778	Homo_sapiens_UDP-N-acetyl-alpha-D-galactosamine:(N-acetylneuraminyl)-galactosylglucosylceramide_N-acetylgalactosaminyltransferase_(GalNAc-T)_(GALGT)_mRNA	GALGT	GalNAc-T	NM_001478
779	Homo_sapiens_CD48_antigen_(B-cell_membrane_protein)(CD48)_mRNA.	CD48	lymphocyte	NM_001778
780	Homo_sapiens_fibfoblast_growth_factor_9_(glia-activating_factor)_(FGF9),_mRNA	FGF9	heparin binding protein	NM_002010
781	phospholipase_A2,_group_V	phospholipase_A2,_group_V	control	U03090
782	glyceraldehyde-3-phosphate_dehydrogenase	glyceraldehyde-3-phosphate_dehydrogenase	control	M33197
783	tubulin,_alpha_2	tubulin,_alpha_2	control	AF005392
784	ribosomal_protein_S5	ribosomal_protein_S5	control	U14970
785	general_transcription_factor_IIB	general_transcription_factor_IIB	control	X59268
786	ATP_synthase,_H+_transporting,_mitochondrial_F0_complex,_subunit_b,_isoform_1	ATP_synthase,_H+_transporting,_mitochondrial_F0_complex,_subunit_b,_isoform_1	control	X60221
787	_
788	_
789	_
790	_
791	_
792	_
793	Homo_sapiens_sphingomyelin_phosphodiesterase_2,_neutral_membrane_(neutral_sphingomyelinase)_(SMPD2)_mRNA	neutral_sphingomyelinase	lipid,fatty acid metabolism	NM_003080
794	Homo_sapiens_glycogenin_(GYG),_mRNA	glycogenin	carbohydrate metabolism	NM_004130
795	Homo_sapiens_bone_morphogenetic_protein_receptor,_type_IA_(BMPR1A),_mRNA	bone_morphogenetic_protein_receptor,_type_IA	heparin binding protein	NM_004329
796	Homo_sapiens_Rab_geranylgeranyltransferase,_beta_subunit_(RABGGTB)_mRNA	Rab_geranylgeranyltransferase,_beta_subunit	lipid,fatty acid metabolism	NM_004582
797	Homo_sapiens_lectin,_galactoside-binding,_soluble,_8_(galectin_8)_(LGALS8)_mRNA	galectin_8	lectin	NM_006499
798	Homo_sapiens_heparanase_(HPSE),_mRNA	heparanase	carbohydrate metabolism	NM_006665
799	Homo_sapiens_lectin,_galactoside-binding,_soluble,_3_(galectin_3)_(LGALS3)_mRNA	galectin_3	lectin	NM_002306
800	Homo_sapiens_heparan_sulfate_6-O-sulfotransferase_(HS6ST),_mRNA	HS6ST	sulfotransferase	NM_004807
801	Homo_sapiens_dolichyl-phosphate_mannosyltransferase_polypeptide_2,_regulatory_subunit_(DPM2)	dolichyl-phosphate_mannosyltransferase_polypeptide_2,_regulatory_subunit	Man-T	NM_003863
802	Homo_sapiens_glucosidase,_alpha;_acid_(Pompe_disease,_glycogen_storage_disease_type_II)_(GAA)_mRNA	glucosidase,_alpha;_acid	carbohydrate metabolism	NM_000152
803	Homo_sapiens_selectin_P_(granule_membrane_protein_140kD,_antigen_CD62)_(SELP),_mRNA	CD62P/P-selectin	lectin	NM_003005
804	Homo_sapiens_Not56_(D._melanogaster)-like_protein_(NOT56L),_mRN	ALG3	glycosyltransferase	NM_005787
805	A1	A1	request	X06989
806	_	-	-	-
807	Homo_sapiens_hyaluronoglucosaminidase_2_(HYAL2),_mRNA	hyaluronoglucosaminidase_2	carbohydrate metabolism	NM_003773
808	Homo_sapiens_B_cell_linker_protein_(SLP65),_mRNA	BLNK	lymphocyte	NM_013314
809	Homo_sapiens_beta_1,3-galactosyltransferase_polypeptide_1_(B3GALT1)_mRNA,_complete_cds	B3GALT1	Gal-T	AF117222
810	Homo_sapiens_sialyltransferase_6_(N-acetyllacosaminide_alpha_2,3-sialyltransferase)_(SIAT6)_mRNA/ST3Gal III	ST3Gal III	Sialyl-T	NM_006279
811	Homo_sapiens_vascular_endothelial_growth_factor_receptor_2_(KDR)_mRNA,_complete_cds	vascular_endothelial_growth_factor_receptor_2	cell adhesion	AF063658
812	Homo_sapiens_mRNA_for_dendritic_cell_immunoreceptor.	DCIR	lectin	AJ133532
813	Human_mRNA_for_prostacyclin_synthase,_complete_cds	prostacyclin_synthase	lipid,fatty acid metabolism	D38145
814	Homo_sapiens_ATP-binding_cassette,_sub-family_C_(CFTR/MRP),_member_2_(ABCC2),_mRNA	ABCC2	lipid,fatty acid metabolism / transporter	NM_000392
815	Homo_sapiens_CD44_antigen_(_homing_function_and_Indian_blood_group_system)(CD44),_mRNA	CD44	proteoglycan	NM_000610
816	Homo_sapiens_arachidonate_12-lipoxygenase_(ALOX12),_mRNA.	arachidonate_12-lipoxygenase	lipid,fatty acid metabolism	NM_000697
817	_
818	_
819	_
820	_
821	_
822	_
823	Homo_sapiens_EXT_like_protein_3_(EXTL3)_mRNA,_complete_cds.	EXTL3	GAG-T	AF001690
824	Homo_sapiens_core_2_beta-1,6-N-acetylglucosaminyltransferase_3_(LOC51301),_mRNA	C2GnT3	GlcNAc-T	NM_016591
825	Homo_sapiens_WNT10a_precursor_(WNT10a)_mRNA,_complete_cds.	WNT10a	signal transduction	AY009400
826	Homo_sapiens_beta-galactose-3-O-sulfotransferase,_4_(GAL3ST-4),_mRNA	Gal3ST4	sulfotransferase	NM_024637
827	Homo_sapiens_GDP-mannose_pyrophosphorylase_A_(GMPPA)_mRNA,_complete_cds	GDP-mannose_pyrophosphorylase_A	carbohydrate metabolism	AF135422
828	Human_CD40-ligand_mRNA,_complete_cds.	CD40-ligand	lymphocyte	L07414
829	Homo_sapiens_c-fos_induced_growth_factor_(vascular_endothelial_growth_factor_D)_(FIGF),_mRNA	c-fos_induced_growth_factor	growth factor	NM_004469
830	Homo_sapiens_serum_deprivation_response_(phosphatidylserine-binding_protein)(SDPR),_mRNA	phosphatidylserine-binding_protein	lipid,fatty acid metabolism	NM_004657
831	Homo_sapiens_peroxisome_proliferative_activated_receptor,_alpha_(PPARA),_mRNA.	peroxisome_proliferative_activated_receptor,_alpha	lipid,fatty acid metabolism	NM_005036
832	Homo_sapiens_BING4_(BING4),_mRNA	BING4	lymphocyte	NM_005452
833	Homo_sapiens_phosphoinositide-3-kinase,_catalytic,_alpha_polypeptide_(PIK3CA),_mRNA	phosphoinositide-3-kinase,_catalytic,_alpha	lipid,fatty acid metabolism	NM_006218
834	Homo_sapiens_a_disintegrin-like_and_metalloprotease_(reprolysin_type)_with_thrombospondin_type_1_motif,_5_(aggrecanase-2)_(ADAMTS5),_mRNA	ADAMTS5	signal transduction	NM_007038
835	-	-	-	-
836	-	-	-	-
837	-	-	-	-
838	-	-	-	-
839	-	-	-	-
840	-	-	-	-
841	Homo_sapiens_follicular_lymphoma_variant_translocation_1_(FVT1),_mRNA	FVT1	LAB	NM_002035
842	Homo_sapiens_cerebroside_(3'-phosphoadenylylsulfate:galactosylceramide_3')_sulfotransferase_(CST),_mRNA	cerebroside_(3'-phosphoadenylylsulfate:galactosylceramide_3')_sulfotransferase	carbohydrate metabolism	NM_004861
843	Homo_sapiens_UDP-Gal:betaGlcNAc_beta_1,3-galactosyltransferase,_polypeptide_4_(B3GALT4)_mRNA	B3GALT4	Gal-T	NM_003782
844	Homo_sapiens_lipase_A,_lysosomal_acid,_cholesterol_esterase_(Wolman_disease)(LIPA),_mRNA	lipase_A,_lysosomal_acid,_cholesterol_esterase	lipid,fatty acid metabolism	NM_000235
845	Homo_sapiens_lanosterol_synthase_(2,3-oxidosqualene-lanosterol_cyclase)(LSS),_mRNA	lanosterol_synthase	lipid,fatty acid metabolism	NM_002340
846	Homo_sapiens_diacylglycerol_kinase,_theta_(110kD)_(DGKQ),_mRNA	diacylglycerol_kinase,_theta	lipid,fatty acid metabolism	NM_001347
847	position_marker	position_marker	control
848	Homo_sapiens_phosphotyrosyl-protein_phosphatase_(SH-PTP2)_mRNA,_complete_cds	SHP2	lipid,fatty acid metabolism	L03535
849	Homo_sapiens_cytochrome_P450,_subfamily_IVF,_polypeptide_3_(leukotriene_B4_omega_hydroxylase)_(CYP4F3),_mRNA.	CYP4F3	lipid,fatty acid metabolism	NM_000896
850	Homo_sapiens_arachidonate_15-lipoxygenase_(ALOX15),_mRNA.	arachidonate_15-lipoxygenase	lipid,fatty acid metabolism	NM_001140
851	Homo_sapiens_N-deacetylase/N-sulfotransferase_(heparan_glucosaminyl)_(NDST1)_mRNA	NDST1	sulfotransferase	NM_001543
852	Homo_sapiens_mucin_1,_transmembrane_(MUC1),_mRNA	MUC1	glycoprotein	NM_002456
853	-	-	-	-
854	-	-	-	-
855	-	-	-	-
856	-	-	-	-
857	-	-	-	-
858	-	-	-	-
859	Homo_sapiens_squalene_epoxidase_(SQLE)_,_mRNA	squalene_epoxidase	lipid,fatty acid metabolism	NM_003129
860	Homo_sapiens_NeuAc-alpha-2,3-Gal-beta-1,3-GalNAc-alpha-2,_6-sialyltransferase_alpha2,6-sialyltransferase_(ST6GALNACIV),_mRNA	ST6GalNAc IV	Sialyl-T	NM_014403
861	Homo_sapiens_v-akt_murine_thymoma_viral_oncogene_homolog_2_(AKT2),_mRNA	AKT2	LAB	NM_001626
862	H.sapiens_clathrin_light_chain_a_gene	clathrin_light_chain	transport	X81636	NM_015723
863	Homo_sapiens_fucosyltransferase_6_(alpha_(1,3)_fucosyltransferase)_(FUT6)_mRNA	FUT6	Fuc-T	NM_000150	NM_015723
864	position_marker	position_marker	control
865	position_marker	position_marker	control
866	Homo_sapiens_lectin-like_receptor_F1_(KLRF1)_mRNA,_complete_cds.	lectin-like_receptor_F1	lectin	AF175206
867	Homo_sapiens_T-cell-specific_T-box_transcription_factor_T-bet_mRNA,__complete_cds.	T-bet/TBX21	lymphocyte	AF241243
868	Homo_sapiens_Thy-1_glycoprotein_and_Thy-1_co-transcribed_protein_mRNAs,_complete_cds.	CD90/Thy-1	lymphocyte	AF261093
869	Homo_sapiens_mRNA_for_DORA_protein	DORA	lymphocyte	AJ223183
870	Homo_sapiens_phospholipase_C_beta_1_mRNA,_complete_cds	phospholipase_C,_beta_1	lipid,fatty acid metabolism	AY004175
871	Homo_sapiens_ATP-binding_cassette,_sub-family_B_(MDR/TAP),_member_11_(ABCB11),_mRNA	ABCB11	lipid,fatty acid metabolism / transporter	NM_003742
872	Homo_sapiens_UDP-Gal:betaGlcNAc_beta_1,4-_galactosyltransferase,_polypeptide_2_(B4GALT2)_mRNA	B4GALT2	Gal-T	NM_003780
873	Homo_sapiens_UDP-Gal:betaGlcNAc_beta_1,3-galactosyltransferase,_polypeptide_2_(B3GALT2)_mRNA	B3GALT2	Gal-T	NM_003783
874	Homo_sapiens_annexin_A2_(ANXA2),_mRNA	annexin_A2	lectin	NM_004039
875	Homo_sapiens_wingless-type_MMTV_integration_site_family,_member_2B_(WNT2B),_mRNA	WNT2B	signal transduction	NM_004185
876	Homo_sapiens_deleted_in_malignant_brain_tumors_1_(DMBT1),_transcript_variant_1,_mRNA	deleted_in_malignant_brain_tumors_1	lipid,fatty acid metabolism / receptor	NM_004406
877	Homo_sapiens_mitochondrial_ceramidase_(LOC56624),_mRNA	mitochondrial ceramidase	lipid,fatty acid metabolism	NM_019893
878	Homo_sapiens_UDP-glucose:glycoprotein_glucosyltransferase_1(HUGT1)	UGT1/UDP-glucose:glycoprotein_glucosyltransferase_1	Glc-T	NM_020120
879	Homo_sapiens_lysophosphatidic_acid_acyltransferase-delta_(LPAAT-delta),_mRNA	lysophosphatidic_acid_acyltransferase-delta	lipid,fatty acid metabolism	NM_020133
880	Homo_sapiens_phospholipid_scramblase_2_(PLSCR2),_mRNA	phospholipid_scramblase_2	lipid,fatty acid metabolism	NM_020359
881	Homo_sapiens_retinoid_X_receptor,_beta_(RXRB),_mRNA	retinoid_X_receptor,_beta	lipid,fatty acid metabolism	NM_021976
882	position_marker	position_marker	control
883	Homo_sapiens_phosphatidylcholine_2-acylhydrolase_(cPLA2)_mRNA,_complete_cds	phospholipase_A2,_group_IVA, cPLA2	lipid,fatty acid metabolism	M68874
884	Homo_sapiens_acetyl-Coenzyme_A_acetyltransferase_1_(acetoacetyl_Coenzyme_A_thiolase)(ACAT1),_nuclear_gene_encoding_mitochondrial_protein_mRNA	acetyl-Coenzyme_A_acetyltransferase_1	lipid,fatty acid metabolism	NM_000019
885	Homo_sapiens_arylsulfatase_B_(ARSB),_mRNA	arylsulfatase_B	carbohydrate metabolism	NM_000046
886	Homo_sapiens_fucosyltransferase_1_(galactoside_2-alpha-L-fucosyltransferase,_Bombay_phenotype_included)_(FUT1)_mRNA	FUT1	Fuc-T	NM_000148
887	Homo_sapiens_glucosidase,_beta;_acid_(includes_glucosylceramidase)_(GBA)_mRNA	glucosidase,_beta;_acid	carbohydrate metabolism	NM_000157
888	Homo_sapiens_hexokinase_2_(HK2),_mRNA	hexokinase_2	carbohydrate metabolism	NM_000189
889	Homo_sapiens_protein_geranylgeranyltransferase_type_I,_beta_subunit_(PGGT1B)_mRNA	protein_geranylgeranyltransferase_type_I,_beta	lipid,fatty acid metabolism	NM_005023
890	Homo_sapiens_phospholipase_A2,_group_IVB_(cytosolic)_(PLA2G4B),_mRNA	phospholipase_A2,_group_IVB	lipid,fatty acid metabolism	NM_005090
891	Homo_sapiens_annexin_A3_(ANXA3),_mRNA	annexin_A3	lectin	NM_005139
892	Homo_sapiens_endothelial_differentiation,_sphingolipid_G-protein-coupled_receptor,_3_(EDG3),_mRNA	EDG3/S1P3	lipid,fatty acid metabolism / receptor	NM_005226
893	Homo_sapiens_ATP-binding_cassette,_sub-family_A_(ABC1),_member_1_(ABCA1),_mRNA	ABCA1	lipid,fatty acid metabolism / transporter	NM_005502
894	Homo_sapiens_interleukin_12_receptor,_beta_2_(IL12RB2),_mRNA	IL-12Rbeta2	cytokine	NM_005535
895	Homo_sapiens_CD4_antigen_(p55)_(CD4),_mRNA.	CD4	lymphocyte	XM_006966
896	Homo_sapiens_Bruton_agammaglobulinemia_tyrosine_kinase_(BTK),_mRNA	Btk	signal transduction	XM_010110
897	Homo_sapiens_wingless-type_MMTV_integration_site_family,_member_5A_(WNT5A),_mRNA	WNT5A	signal transduction	NM_003392
898	Homo_sapiens_thrombomodulin_(THBD),_mRNA	thrombomodulin	heparin binding protein	NM_000361
899	Homo_sapiens_transforming_growth_factor,_beta_1_(TGFB1),_mRNA	TGF-beta	heparin binding protein	NM_000660
900	Homo_sapiens_solute_carrier_family_2_(facilitated_glucose_transporter),_member_2_(SLC2A2),_mRNA	SLC2A2(facilitated_glucose_transporter)	carbohydrate metabolism / transporter	NM_000340
901	Homo_sapiens_annexin_A6_(ANXA6),_splice_variant_1,_mRNA	annexin_A6	lectin	NM_001155
902	Homo_sapiens_endothelial_differentiation,_lysophosphatidic_acid_G-protein-coupled_receptor,_2_(EDG2),_mRNA	EDG2	lipid,fatty acid metabolism / receptor	NM_001401
903	Homo_sapiens_GDP-mannose_4,6-dehydratase_(GMDS)_mRNA,_and_translated_products	GDP-mannose_4,6-dehydratase	carbohydrate metabolism	NM_001500
904	Homo_sapiens_apolipoprotein_F_(APOF)_mRNA	apolipoprotein_F	lipid,fatty acid metabolism	NM_001638
905	Homo_sapiens_apolipoprotein_B_mRNA_editing_enzyme,_catalytic_polypeptide_1_(APOBEC1),_splice_variant_1,_mRNA	APOBEC1	lipid,fatty acid metabolism	NM_001644
906	Homo_sapiens_CD33_antigen_(gp67)(CD33)_mRNA	Siglec-3/CD33	lectin	NM_001772
907	Homo_sapiens_serum_amyloid_A4,_constitutive_(SAA4),_mRNA	serum_amyloid_A4	request	NM_006512
908	Homo_sapiens_apolipoprotein_B_mRNA_editing_enzyme,_catalytic_polypeptide-like_2_(APOBEC2),_mRNA	APOBEC2	lipid,fatty acid metabolism	NM_006789
909	Homo_sapiens_protein_kinase,_DNA-activated,_catalytic_polypeptide_(PRKDC),_mRNA	protein_kinase,_DNA-activated,_catalytic_polypeptide	signal transduction	NM_006904
910	Homo_sapiens_UDP-N-acetyl-alpha-D-galactosamine:polypeptide_N-acetylgalactosaminyltransferase_6_(GalNAc-T6)_(GALNT6),_mRNA	GALNT6	GalNAc-T	NM_007210
911	Homo_sapiens_MAD_(mothers_against_decapentaplegic,_Drosophila)_homolog_interacting_protein,_receptor_activation_anchor_(MADHIP),_transcript_variant_1,_mRNA	MADHIP	lipid,fatty acid metabolism	NM_007324
912	B2	B2	-	-	_
913	Homo_sapiens_glucosamine-6-phosphate_deaminase_mRNA,_complete_cds	glucosamine-6-phosphate deaminase	carbohydrate metabolism	AF048826
914	Homo_sapiens_DNA_segment_on_chromosome_12_(unique)_2489_expressed_sequence_(D12S2489E),_mRNA	NKG2-D	lectin	NM_007360
915	Homo_sapiens_N-acetylgalactosaminidase,_alpha-_(NAGA)_mRNA	alpha-N-acetylgalactosaminidase	carbohydrate metabolism	NM_000262
916	Homo_sapiens_membrane_metallo-endopeptidase_(neutral_endopeptidase,_enkephalinase,_CALLA,_CD10)_(MME),_transcript_variant_1,_mRNA.	neprilysin	lymphocyte	NM_000902
917	Homo_sapiens_mannose-binding_lectin_(protein_C)_2,_soluble_(opsonic_defect)_(MBL2),_mRNA	MBL2	lectin	NM_000242
918	Homo_sapiens_lecithin-cholesterol_acyltransferase_(LCAT),_nuclear_gene_encoding_mitochondrial_protein,_mRNA	lecithin-cholesterol_acyltransferase	lipid,fatty acid metabolism	NM_000229
919	Homo_sapiens_pancreatitis-associated_protein_(PAP),_mRNA	pancreatitis-associated_protein	lectin	NM_002580
920	Homo_sapiens_phosphatidylinositol_4-kinase,_catalytic,_alpha_polypeptide_(PIK4CA),_mRNA	phosphatidylinositol_4-kinase,_catalytic,_alpha	lipid,fatty acid metabolism	NM_002650
921	Homo_spiens_protein_tyrosine_phosphatase,_non-receptor_type_6_(PTPN6),_mRNA	SHP1	signal transduction	NM_002831
922	Homo_sapiens_selectin_P_ligand_(SELPLG),_mRNA	PSGL-1	lectin	NM_003006
923	Homo_sapiens_surfactant,_pulmonary-associated_protein_D_(SFTPD),_mRNA	surfactant,_pulmonary-associated_protein_D	lectin	NM_003019
924	Homo_sapiens_UDP_glycosyltransferase_8_(UDP-galactose_ceramide_galactosyltransferase)_(UGT8)_mRNA	GalCer synthase	Gal-T	NM_003360
925	Homo_sapiens_dickkopf_(Xenopus_laevis)_homolog_4_(DKK4),_mRNA	dickkopf_(Xenopus_laevis)_homolog_4	signal transduction	NM_014420
926	Homo_sapiens_arfaptin_1_(HSU52521),_mRNA	arfaptin 1	signal transduction	NM_014447
927	Homo_sapiens_group_III_secreted_phospholipase_A2_(GIII-SPLA2),_mRNA	group_III_secreted_phospholipase_A2	signal transduction	NM_015715
928	Homo_sapiens_Sia_alpha2,3Galbeta1,4GlcNAcalpha_2,8-sialyltransferase_(LOC51046),_mRNA/ST8SiaIII	ST8Sia III	Sialyl-T	NM_015879
929	Homo_sapiens_N-acetylglucosamine-1-phosphodiester_alpha-N-acetylglucosaminidase_(LOC51172)_,_mRNA	N-acetylglucosamine-1-phosphodiester_alpha-N-acetylglucosaminidase	carbohydrate metabolism	NM_016256
930	Homo_sapiens_killer_cell_lectin-like_receptor_F1_(KLRF1),_mRNA	KLRF1	lectin	NM_016523
931	Homo_sapiens_ATP-binding_cassette,_sub-family_C_(CFTR/MRP),_member_5_(ABCC5),_mRNA	ABCC5	lipid,fatty acid metabolism / transporter	NM_005688
932	Homo_sapiens_phosphate_cytidylytransferase_2,_ethanolamine_(PCYT2),_mRNA	phosphate_cytidylytransferase_2	lipid,fatty acid metabolism	NM_002861
933	Homo_sapiens_nel_(chicken)-like_2_(NELL2),_mRNA	NELL2	heparin binding protein	NM_006159
934	Homo_sapiens_UDP-glucose_ceramide_glucosyltransferase_(UGCG)	GlcCer synthase	Glc-T	NM_003358
935	Homo_sapiens_phosphatidylinositol_glycan,_class_B_(PIGB),_mRNA	PIG-B	glycosyltransferase	NM_004855
936	Homo_sapiens_isopentenyl-diphosphate_delta_isomerase_(IDI1),_mRNA	isopentenyl-diphosphate_delta_isomerase	lipid,fatty acid metabolism	NM_004508
937	Homo_sapiens_GDNF_family_receptor_alpha_2_(GFRA2)_mRNA	GDNF_family_receptor_alpha_2	GPI-anchored protein	NM_001495
938	position_marker	position_marker	control
939	Homo_sapiens_phosphoinositide-3-kinase,_class_3_(PIK3C3),_mRNA	phosphoinositide-3-kinase,_class_3	lipid,fatty acid metabolism	NM_002647
940	Homo_sapiens_sialyltransferase_4C_(beta-galactosidase_alpha-2,3-sialytransferase)_(SIAT4C)_mRNA/ST3Gal IV	ST3Gal IV	Sialyl-T	NM_006278
941	Homo_sapiens_growth_associated_protein_43_(GAP43),_mRNA	growth_associated_protein_43	signal transduction	XM_003035
942	Human_glucose-6-phosphate_dehydrogenase,_complete_cds	glucose-6-phosphate_dehydrogenase	carbohydrate metabolism	M24470
943	Human_Fc-epsilon-receptor_gamma-chain_mRNA,_complete_cds.	CD66a/CEACAM1	lymphocyte	M33195
944	Homo_sapiens_calcium/calmodulin-dependent_protein_kinase_1_(CAMK1),_mRNA	CAMK1	signal transduction	NM_003656
945	Homo_sapiens_cytotoxic_TRAIL_receptor-2_(DR5)_mRNA,_complete_cds.	TRAILR-2	lymphocyte	AF020501
946	Homo_sapiens_frizzled_(Drosophila)_homolog_4_(FZD4),_mRNA	frizzled_(Drosophila)_homolog_4	signal transduction	NM_012193
947	Homo_sapiens_mannose-P-dolichol_utilization_defect_1_(MPDU1),_mRNA.	mannose-P-dolichol_utilization_defect_1	glycosyltransferase	NM_004870
948	Homo_sapiens_UDP-N-acteylglucosamine_pyrophosphorylase_1;_Sperm_associated_antigen_2_(UAP1)_mRNA	UDP-N-acteylglucosamine_pyrophosphorylase_1	carbohydrate metabolism	NM_003115
949	Homo_sapiens_fucose-1-phosphate_guanylyltransferase_(FPGT)_mRNA	fucose-1-phosphate_guanylyltransferase	carbohydrate metabolism	NM_003838
950	Homo_sapiens_emopamil-binding_protein_(sterol_isomerase)(EBP),_mRNA	sterol_isomerase	lipid,fatty acid metabolism	NM_006579
951	position_marker	position_marker	control
952	Homo_sapiens_neutral_sphingomyelinase_(N-SMase)_activation_associated_factor_(NSMAF)_mRNA	neutral_sphingomyelinase_(N-SMase)_activation_associated_factor	lipid,fatty acid metabolism	NM_003580
953	Homo_sapiens_sialidase_1_(lysosomal_sialidase)_(NEU1),_mRNA	NEU1	carbohydrate metabolism	NM_000434
954	Homo_sapiens_farnesyltransferase,_CAAX_box,_alpha_(FNTA)_mRNA	farnesyltransferase	lipid,fatty acid metabolism	NM_002027
955	Human_CD34_mRNA,_complete_cds.	CD34/mucosialin	glycoprotein	M81104
956	Human_mRNA_for_transmembrane_carcinoembryonic_antigen_BGPa__(formerly_TM1-CEA).	CD3Z	lymphocyte	X16354
957	Homo_sapiens_apolipoprotein_D_(APOD)_mRNA	APOD	lipid,fatty acid metabolism	NM_001647
958	Homo_sapiens_annexin_A11_(ANXA11),_mRNA	annexin_A11	lectin	NM_001157
959	Homo_sapiens_annexin_A1_(ANXA1)_mRNA	annexin_A1	lectin	NM_000700
960	Homo_sapiens_amyloid_P_component,_serum(APCS)_mRNA	amyloid_P_component	request	NM_001639
961	Homo_sapiens_v-yes-1_Yamaguchi_sarcoma_viral_related_oncogene_homolog_(LYN),_mRNA	Lyn	lymphocyte	NM_002350
962	Homo_sapiens_presenilin_2_(Alzheimer_disease_4)_(PSEN2),_transcript_variant_1,_mRNA.	presenilin 2	request	NM_000447
963	Homo_sapiens_O-linked_N-acetylglucosamine_(GlcNAc)_transferase_(UDP-N-acetylglucosamine:polypeptide-N-acetylglucosaminyl_transferase)_(OGT),_mRNA	OGT	GlcNAc-T	NM_003605
964	Homo_sapiens_mimecan_(OGN)_mRNA,_complete_cds	mimecan	proteoglycan	AF202167
965	Homo_sapiens_apolipoprotein_B_(including_Ag(x)_antigen)_(APOB)_mRNA	APOB	lipid,fatty acid metabolism	NM_000384
966	Homo_sapiens_1,2-alpha-mannosidase_IC_(HMIC),_mRNA	alpha 1,2-mannosidase_IC	carbohydrate metabolism	NM_020379
967	Homo_sapiens_mannosidase,_alpha,_class_2A,_member_2_(MAN2A2)_mRNA	mannosidase,_alpha,_class_2A,_member_2	carbohydrate metabolism	NM_006122
968	Homo_sapiens_apolipoprotein_A-I_(APOA1)_mRNA	APOA1	lipid,fatty acid metabolism	NM_000039
969	Homo_sapiens_DAP12_gene,_complete_cds.	DAP12	signal transduction	AF019563
970	Homo_sapiens_dolichyl-phosphate_beta-glucosyltransferase_(ALG5)	ALG5	Glc-T	AF102850
971	Homo_sapiens_UDP-N-acetylglucosamine-2-epimerase/N-acetylmannosamine_kinase_(GNE),_mRNA	UDP-N-acetylglucosamine-2-epimerase/N-acetylmannosamine_kinase	carbohydrate metabolism	NM_005476
972	Homo_sapiens_Apobec-1_complementation_factor;_APOBEC-1_stimulating_protein_(ACF),_mRNA	APOBEC-1 stimulating protein	lipid,fatty acid metabolism	NM_014576
973	_	-	-	-
974	Homo_sapiens_protein_kinase_C_substrate_80K-H_(PRKCSH),_mRNA	glucosidase II beta subunit	carbohydrate metabolism	NM_002743
975	Homo_sapiens_phospholipase_A2,_group_IIA_(platelets,_synovial_fluid)_(PLA2G2A),_nuclear_gene_encoding_mitochondrial_protein,_mRNA	phospholipase_A2,_group_IIA	lipid,fatty acid metabolism	NM_000300
976	Homo_sapiens_coagulation_factor_II_(thrombin)_(F2)_mRNA	coagulation_factor_II	heparin binding protein	NM_000506
977	Homo_sapiens_mannose_receptor,_C_type_1_(MRC1)_mRNA	mannose_receptor,_C_type_1	lectin	NM_002438
978	Homo_sapiens_fatty-acid-Coenzyme_A_ligase,_long-chain_1_(FACL1),_nuclear_gene_encoding_mitochondrial_protein,_mRNA	fatty-acid-Coenzyme_A_ligase	lipid,fatty acid metabolism	NM_001995
979	B1	B1	request	AF190725
980	Homo_sapiens_tetranectin_(plasminogen-binding_protein)(TNA)_mRNA.	plasminogen-binding_protein	heparin binding protein	NM_003278
981	Homo_sapiens_syndecan_1_(SDC1)_mRNA.	syndecan_1	proteoglycan	NM_002997
982	Homo_sapiens_S100_calcium-binding_protein_A10_(annexin_II_ligand,_calpactin_I,_light_polypeptide_(p11))_(S100A10),_mRNA	annexin II ligand	lectin	NM_002966
983	Homo_sapiens_prostaglandin-endoperoxide_synthase_2_(prostaglandin_G/H_synthase_and_cyclooxygenase)_(PTGS2),_mRNA.	COX2/prostaglandin-endoperoxide_synthase_2	lipid,fatty acid metabolism	NM_000963
984	Homo_sapiens_phosphomannomutase_2_(PMM2)_mRNA	phosphomannomutase_2	carbohydrate metabolism	NM_000303
985	Homo_sapiens_human_chromosome-associated_polypeptide_(bamacan)__(HCAP)_mRNA	bamacan	proteoglycan	NM_005445
986	Homo_sapiens_carboxylesterase_1_(monocyte/macrophage_serine_esterase_1)_(CES1),_mRNA	carboxylesterase_1	lipid,fatty acid metabolism	NM_001266
987	Homo_sapiens_epithelial_protein_lost_in_neoplasm_beta_(EPLIN),_mRNA	epithelial_protein_lost_in_neoplasm_beta	cell structure	NM_016357
988	_	-	-	-
989	Homo_sapiens_glypican_4_(GPC4)_mRNA	glypican_4	proteoglycan	NM_001448
990	Homo_spaiens_cDNA_for_a_CXC_chemokine	BCA-1	cytokine	AJ002211
991	Homo_sapiens_high_density_lipoprotein_binding_protein_(vigilin)(HDLBP),_mRNA	HDL binding protein	lipid,fatty acid metabolism	NM_005336
992	Homo_sapiens_phosphatidylinositol_4-kinase,_catalytic,_beta_polypeptide_(PIK4CB),_mRNA	phosphatidylinositol_4-kinase,_catalytic,_beta_polypeptide	lipid,fatty acid metabolism	NM_002651
993	Homo_sapiens_presenilin_1_(Alzheimer_disease_3)_(PSEN1),_transcript_variant_I-467,_mRNA.	presenilin 1	request	NM_000021
994	Human_hepatocyte_growth_factor_(hHGF)_mRNA,_complete_cds	hHGF	heparin binding protein	M29145
995	Homo_sapiens_protein-O-mannosyltransferase_1_(POMT1)	POMT1	Man-T	NM_007171
996	Homo_sapiens_monokine_induced_by_gamma_interferon_(MIG),_mRNA	Mig	cytokine	NM_002416
997	Homo_sapiens_phospholipase_A2,_group_VII_(platelet-activating_factor_acetylhydrolase,_plasma)_(PLA2G7),_mRNA	phospholipase_A2,_group_VII_	lipid,fatty acid metabolism	NM_005084
998	Homo_sapiens_phosphatidylinositol_glycan,_class_C_(PIGC),_mRNA	PIG-C	glycosyltransferase	NM_002642
999	Homo_sapiens_oxidised_low_density_lipoprotein_(lectin-like)_receptor_1_(OLR1),_mRNA.	oxidised_low_density_lipoprotein_(lectin-like)_receptor_1	lipid,fatty acid metabolism	NM_002543
1000	Homo_sapiens_KIAA0001_gene_product;_putative_G-protein-coupled__receptor;_G_protein_coupled_receptor_for_UDP-glucose_(KIAA0001),__mRNA.	UDP-glucose receptor	carbohydrate metabolism	NM_014879
1001	Homo_sapiens_lectin,_galactoside-binding,_soluble,_4_(galectin_4)_(LGALS4)_mRNA	galectin_4	lectin	NM_006149
1002	Homo_sapiens_dermatan_sulphate_proteoglycan_3_(DSPG3)_mRNA	dermatan_sulphate_proteoglycan_3	proteoglycan	NM_004950
1003	Homo_sapiens_cytochrome_P450,_subfamily_46_(cholesterol_24-hydroxylase)_(CYP46),_mRNA	CYP46	lipid,fatty acid metabolism	NM_006668
1004	Homo_sapiens_fibronectin_leucine_rich_transmembrane_protein_3_(FLRT3),_mRNA	fibronectin_leucine_rich_transmembrane_protein_3	cell adhesion	NM_013281
1005	Homo_sapiens_smoothened_(Drosophila)_homolog_(SMOH),_mRNA	smoothened_(Drosophila)_homolog	signal transduction	NM_005631
1006	Homo_sapiens_mRNA_for_PIG-P,_complete_cds.	PIG-P	glycosyltransferase	AB039659
1007	Homo_sapiens_cholesteryl_ester_transfer_protein,_plasma(CETP),_mRNA	cholesteryl_ester_transfer_protein	lipid,fatty acid metabolism	NM_000078
1008	Homo_sapiens_iduronate_2-sulfatase_(Hunter_syndrome)_(IDS),_transcript_variant_1,_mRNA	iduronate_2-sulfatase	carbohydrate metabolism	NM_000202
1009	Homo_sapiens,_follistatin,_clone_MGC:10663,_mRNA,_complete_cds.	follistatin	Cell proliferation	BC004107
1010	Homo_sapiens_CD72_antigen_(CD72)_mRNA	CD72	lectin	NM_001782
1011	Homo_sapiens_endocytic_receptor_(macrophage_mannose_receptor_family)_(KIAA0709)_mRNA	endocytic receptor	lectin	NM_006039
1012	Homo_sapiens_CD22_antigen_(CD22)_mRNA	Siglec-2/CD22	lectin	NM_001771
1013	Homo_sapiens_mRNA_for_acetylglucosaminyltransferase-like_protein.	LARGE	GlcNAc-T	AJ007583
1014	Homo_sapiens_chondroitin_sulfate_proteoglycan_2_(versican)_(CSPG2)_mRNA	versican	proteoglycan	NM_004385
1015	lambda-A	lambda-A	control
1016	lambda-B	lambda-B	control
1017	lambda-C	lambda-C	control
1018	pUC19	pUC19	control	L09137
1019	E._coli_ompA	E._coli_ompA	control
1020	Arabidopsis_chlorophyll_ab_binding_protein	Arabidopsis_chlorophyll_ab_binding_protein	control	AB038714
1021	Homo_sapiens_myotubularin_related_protein_3_(MTMR3),_mRNA	myotubularin_related_protein_3	lipid,fatty acid metabolism	NM_021090
1022	Human_a6(IV)_collagen_(COL4A6)_mRNA,_complete_cds	COL4A6	cell structure	U04845
1023	Homo_sapiens_placental_bikunin_mRNA,_complete_cds	placental_bikunin	heparin binding protein	U78095
1024	Human_mRNA_for_NKG2-A_gene.	NKG2A	lectin	X54867
1025	H.sapiens_ICAM-3_mRNA.	CD50/ICAM3	glycoprotein / cell adhesion / lectin?	X69819
1026	Homo_sapiens_milk_fat_globule-EGF_factor_8_protein_(MFGE8),_mRNA.	milk_fat_globule-EGF_factor_8_protein	heparin binding protein	XM_007699
1027	Homo_sapiens_ATP-binding_cassette,_sub-family_A_(ABC1),_member_7_(ABCA7),_mRNA	ABCA7	lipid,fatty acid metabolism / transporter	NM_019112
1028	Homo_sapiens_GPI-anchored_metastasis-associated_protein_homolog_(C4.4A),_mRNA	GPI-anchored metastasis-associated protein homolog	GPI-anchored protein	NM_014400
1029	Homo_sapiens_apolipoprotein_M_(G3A),_mRNA	APOM	lipid,fatty acid metabolism	NM_019101
1030	Homo_sapiens_UDP-Gal:_betaGlcNAc_beta_1,4-galactosyltransferase,_polypeptide_4_(B4GALT4)_mRNA	B4GALT4	Gal-T	NM_003778
1031	Homo_sapiens_dual_adaptor_of_phosphotyrosine_and_3-phosphoinositides_(DAPP1),_mRNA	Bam 32/DAPP1	signal transduction	NM_014395
1032	Homo_sapiens_VEGF_receptor-associated_adaptor_protein_(VRAP)_mRNA,_complete_cds	VEGF_receptor-associated_adaptor_protein	signal transduction	AF097744
1033	actin,_beta	actin,_beta	control	X00351
1034	transferrin_receptor	transferrin_receptor	control	X01060
1035	phospholipase_A2,_group_V	phospholipase_A2,_group_V	control	U03090
1036	glyceraldehyde-3-phosphate_dehydrogenase	glyceraldehyde-3-phosphate_dehydrogenase	control	M33197
1037	tubulin,_alpha_2	tubulin,_alpha_2	control	AF005392
1038	ribosomal_protein_S5	ribosomal_protein_S5	control	U14970
1039	Homo_sapiens_galactose-4-epimerase,_UDP-_(GALE)_mRNA	galactose-4-epimerase,_UDP-	carbohydrate metabolism	NM_000403
1040	Homo_sapiens_fructose-bisphosphatase_1_(FBP1)_mRNA	fructose-bisphosphatase_1	carbohydrate metabolism	NM_000507
1041	Homo_sapiens_3-hydroxy-3-methylglutaryl-Coenzyme_A_reductase_(HMGCR),_mRNA	3-hydroxy-3-methylglutaryl-Coenzyme_A_reductase	lipid,fatty acid metabolism	NM_000859
1042	Homo_sapiens_annexin_A5_(ANXA5),_mRNA	annexin_A5	lectin	NM_001154
1043	_	_	_	_
1044	_	_	_	_
1045	Homo_sapiens_chondroitin_4-O-sulfotransferase_2_(C4S-2),_mRNA/C4ST2	C4ST2/chondroitin_4-O-sulfotransferase_2	sulfotransferase	NM_018641
1046	Homo_sapiens_axin_2_(conductin,_axil)_(AXIN2),_mRNA	axin_2	signal transduction	NM_004655
1047	Homo_sapiens_LDL_receptor-related_protein_6_(LRP6)_mRNA,_complete_cds	LDL_receptor-related_protein_6	lipid,fatty acid metabolism	AF074264
1048	Homo_sapiens_collagen,_type_I,_alpha_1_(COL1A1)_mRNA	COL1A1	cell structure	NM_000088
1049	Homo_sapiens_ATP-binding_cassette,_sub-family_G_(WHITE),_member_2_(ABCG2),_mRNA	ABCG2	lipid,fatty acid metabolism / transporter	NM_004827
1050	Homo_sapiens_delta-6_fatty_acid_desaturase_(FADSD6),_mRNA	delta-6_fatty_acid_desaturase	lipid,fatty acid metabolism	NM_004265
1051	general_transcription_factor_IIB	general_transcription_factor_IIB	control	X59268
1052	ATP_synthase,_H+_transporting,_mitochondrial_F0_complex,_subunit_b,_isoform_1	ATP_synthase,_H+_transporting,_mitochondrial_F0_complex,_subunit_b,_isoform_1	control	X60221
1053	lambda-A	lambda-A	control
1054	pUC19	pUC19	control	L09137
1055	actin,_beta	actin,_beta	control	X00351
1056	transferrin_receptor	transferrin_receptor	control	X01060
1057	_	_	_	_
1058	_	_	_	_
1059	_	_	_	_
1060	_	_	_	_
1061	_	_	_	_
1062	_	_	_	_
1063	Homo_sapiens_insulin-like_growth_factor_2_receptor_(IGF2R)_mRNA	insulin-like_growth_factor_2_receptor	signal transduction	NM_000876
1064	Homo_sapiens_arachidonate_12-lipoxygenase,_12R_type_(ALOX12B),_mRNA	arachidonate_12-lipoxygenase,_12R_type	lipid,fatty acid metabolism	NM_001139
1065	Homo_sapiens_bone_morphogenetic_protein_receptor,_type_IB_(BMPR1B)_mRNA	bone_morphogenetic_protein_receptor,_type_IB	heparin binding protein	NM_001203
1066	Homo_sapiens_HGF_activator_(HGFAC)_mRNA	HGF_activator	heparin binding protein	NM_001528
1067	Homo_sapiens_carnitine_palmitoyltransferase_I,_liver_(CPT1A),_nuclear_gene_encoding_mitochondrial_protein,_mRNA	carnitine_palmitoyltransferase_I	lipid,fatty acid metabolism	NM_001876
1068	Homo_sapiens_intercellular_adhesion_molecule_3_(ICAM3)_mRNA.	ICAM3	glycoprotein / cell adhesion / lectin?	NM_002162
1069	phospholipase_A2,_group_V	phospholipase_A2,_group_V	control	U03090
1070	glyceraldehyde-3-phosphate_dehydrogenase	glyceraldehyde-3-phosphate_dehydrogenase	control	M33197
1071	tubulin,_alpha_2	tubulin,_alpha_2	control	AF005392
1072	ribosomal_protein_S5	ribosomal_protein_S5	control	U14970
1073	general_transcription_factor_IIB	general_transcription_factor_IIB	control	X59268
1074	ATP_synthase,_H+_transporting,_mitochondrial_F0_complex,_subunit_b,_isoform_1	ATP_synthase,_H+_transporting,_mitochondrial_F0_complex,_subunit_b,_isoform_1	control	X60221
1075	_	_	_	_
1076	_	_	_	_
1077	_	_	_	_
1078	_	_	_	_
1079	_	_	_	_
1080	_	_	_	_
1081	Homo_sapiens_phosphatidic_acid_phosphatase_type_2B_(PPAP2B),_mRNA	phosphatidic_acid_phosphatase_type_2B	lipid,fatty acid metabolism	NM_003713
1082	Homo_sapiens_phosphatidylinositol_glycan,_class_L_(PIGL),_mRNA	PIG-L	glycosyltransferase	NM_004278
1083	Homo_sapiens_calreticulin_(CALR),_mRNA	calreticulin	carbohydrate metabolism	NM_004343
1084	Homo_sapiens_mannosidase,_beta_A,_lysosomal_(MANBA)_mRNA	mannosidase,_beta_A,_lysosomal	carbohydrate metabolism	NM_005908
1085	Homo_sapiens_mannan-binding_lectin_serine_protease_2_(MASP2),_mRNA	MASP2	lectin	NM_006610
1086	Homo_sapiens_macrophage_receptor_with_collagenous_structure_(MARCO),_mRNA	MARCO	lectin	NM_006770
1087	Homo_sapiens_annexin_A10_(ANXA10),_mRNA	annexin_A10	lectin	NM_007193
1088	Homo_sapiens_UDP-Gal:betaGlcNAc_beta_1,4-_galactosyltransferase,_polypeptide_1_(B4GALT1)_mRNA	B4GALT1	Gal-T	NM_001497
1089	Homo_sapiens_hyaluronoglucosaminidase_3_(HYAL3)_mRNA,_and_translated_products	hyaluronoglucosaminidase_3	carbohydrate metabolism	NM_003549
1090	Homo_sapiens_sphingomyelin_phosphodiesterase_1,_acid_lysosomal_(acid_sphingomyelinase)_(SMPD1),_mRNA	acid_sphingomyelinase	lipid,fatty acid metabolism	NM_000543
1091	Homo_sapiens_carbohydrate_(N-acetylglucosamine_6-O)_sulfotransferase_6_(CHST6),_mRNA.	CHST6/C-GlcNAc6ST	sulfotransferase	NM_021615
1092	Homo_sapiens_fucosyltransferase_7_(alpha_(1,3)_fucosyltransferase)_(FUT7)_mRNA	FUT7	Fuc-T	NM_004479
1093	Homo_sapiens_carbohydrate_(N-acetylglucosamine_6-O)_sulfotransferase_5_(CHST5),_mRNA	CHST5/HEC-GlcNAc6ST	sulfotransferase	NM_012126
1094	Homo_sapiens_KIAA1094_protein_(KIAA1094),_mRNA	Dolichol kinase/SEC59	carbohydrate metabolism	NM_014908
1095	Homo_sapiens_spleen_tyrosine_kinase_(SYK),_mRNA	Syk	lymphocyte	NM_003177
1096	Homo_sapiens_thyroid_hormone_receptor,_alpha_(avian_erythroblastic_leukemia_viral_(v-erb-a)_oncogene_homolog_)_(THRA),_mRNA	THR1	signal transduction	NM_003250
1097	Homo_sapiens_fucosyltransferase_2_(secretor_status_included)_(FUT2),_mRNA	FUT2	Fuc-T	NM_000511
1098	_	_	_	_
1099	Homo_sapiens_C-type_lectin-like_receptor-2_mRNA,_complete_cds.	C-type_lectin-like_receptor-2	lectin	AF124841
1100	Homo_sapiens_mRNA_for_NK_inhibitory_receptor_(IRC2).	NK_inhibitory_receptor	lectin	AJ238323
1101	Homo_sapiens_integrin,_beta_2(antigen_CD18<p95>,_lymphocyte_funcyion-associated_antigen_1;_macrophage_antigen_1_<mac-1>_beta_subunit)(ITGB2),_mRNA	integrin,_beta_2	cell adhesion	NM_000211
1102	Homo_sapiens_collagen,_type_IV,_alpha_5_(Alport_syndrome)_(COL4A5),mRNA.	COL4A5	cell structure	NM_000495
1103	Homo_sapiens_interleukin_8_receptor,_alpha_(IL8RA)_,mRNA	IL8RA	cytokine	NM_000634
1104	Homo_sapiens_Charot-Leyden_crystal_protein_(CLC),_mRNA/galectin10	Charot-Leyden_crystal_protein/galectin10	lectin	NM_001828
1105	_	_	_	_
1106	_	_	_	_
1107	_	_	_	_
1108	_	_	_	_
1109	_	_	_	_
1110	_	_	_	_
1111	Homo_sapiens_prostaglandin_E_synthase_(PTGES),_mRNA	prostaglandin_E_synthase	lipid,fatty acid metabolism	NM_004878
1112	platelet-derived_growth_factor	platelet-derived_growth_factor	growth factor	A09204
1113	H.sapiens_Wnt-13_mRNA.	Wnt-13	signal transduction	Z71621
1114	Homo_sapiens_alpha_1,2-mannosidase_(LOC51697),_mRNA	alpha 1,2-mannosidase I	carbohydrate metabolism	NM_016219
1115	Human_mRNA_for_interleukin-18_(IL-18).	IL-18	cytokine	E17135
1116	Homo_sapiens_UDP-GlcNAc:betaGal_beta-1,3-N-acetylglucosaminyltransferase_5_(B3GNT5),_mRNA	B3GNT5/Lc3 synthase	GlcNAc-T	NM_032047
1117	Homo_sapiens_transforming_growth_factor,_beta_receptor_I_(activin_A_receptor_type_II-like_kinase,_53kD)_(TGFBR1),_mRNA	TGFBR1	signal transduction	NM_004612
1118	Homo_sapiens_PPAR_binding_protein_(PPARBP),_mRNA.	PPAR binding_protein	transcription factor	NM_004774
1119	Homo_sapiens_C-type_(calcium_dependent,_carbohydrate-recognition_domain)_lectin,_superfamily_member_2_(activation-induced)_(CLECSF2)_mRNA	C-type_(calcium_dependent,_carbohydrate-recognition_domain)_lectin,_superfamily_member_2	lectin	NM_005127
1120	Homo_sapiens_inhibin,_beta_C_(INHBC),_mRNA	inhibin,_beta_C	heparin binding protein	NM_005538
1121	Homo_sapiens_cysteinyl_leukotriene_receptor_1_(CYSLT1),_mRNA.	cysteinyl_leukotriene_receptor_1	lipid,fatty acid metabolism	NM_006639
1122	Homo_sapiens_a_disintegrin-like_and_metalloprotease_(reprolysin_type)_with_thrombospondin_type_1_motif,_2_(ADAMTS2),_mRNA	ADAMTS2	signal transduction	NM_014244
1123	_	_	_	_
1124	_	_	_	_
1125	_	_	_	_
1126	_	_	_	_
1127	_	_	_	_
1128	_	_	_	_
1129	Homo_sapiens_mannosyl(beta-1,4-)-glycoprotein_beta-1,4-N-acetylglucosaminyltransferase_(MGAT3)_mRNA	GnT-III	GlcNAc-T	NM_002409
1130	Homo_sapiens_GP3ST_mRNA_for_glycoprotein_beta-Gal_3'-sulfotransferase,_complete_cds.	GP3ST	sulfotransferase	AB040610
1131	Homo_sapiens_sphingosine_kinase_type_2_isoform_(SPHK2),_mRNA	sphingosine_kinase_type_2	lipid,fatty acid metabolism	NM_020126
1132	Homo_sapiens_solute_carrier_family_27_(fatty_acid_transporter),_member_4_(SLC27A4),_mRNA	fatty_acid_transporter	lipid,fatty acid metabolism / transporter	NM_005094
1133	Homo_sapiens_inositol_polyphosphate-4-phosphatase,_type_II,_105kD_(INPP4B),_mRNA	inositol_polyphosphate-4-phosphatase,_type_II	signal transduction	NM_003866
1134	Homo_sapiens_endothelial_differentiation,_sphingolipid_G-protein-coupled_receptor,_5_(EDG5),_mRNA	EDG5/S1P2	lipid,fatty acid metabolism / receptor	NM_004230
1135	position_marker	position_marker	control
1136	Homo_sapiens_hexosaminidase_B_(beta_polypeptide)_(HEXB),_mRNA	hexosaminidase_B	carbohydrate metabolism	NM_000521
1137	Homo_sapiens_cytochrome_P450,_subfamily_IVF,_polypeptide_2_(CYP4F2),_mRNA.	CYP4F2	lipid,fatty acid metabolism	NM_001082
1138	Homo_sapiens_fatty_acid_amide_hydrolase_(FAAH),_mRNA	fatty_acid_amide_hydrolase	lipid,fatty acid metabolism	NM_001441
1139	Homo_sapiens_mannosyl_(alpha-1,3-)-glycoprotein_beta-1,2-N-acetylglucosaminyltransferase_(MGAT1)_mRNA	GnT-I	GlcNAc-T	NM_002406
1140	Homo_sapiens_vascular_endothelial_growth_factor_(VEGF)_mRNA.	VEGF	signal transduction	NM_003376
1141	_	_	_	_
1142	_	_	_	_
1143	_	_	_	_
1144	_	_	_	_
1145	_	_	_	_
1146	_	_	_	_
1147	Homo_sapiens_apolipoprotein_E_(APOE)_mRNA	APOE	lipid,fatty acid metabolism	NM_000041
1148	Homo_sapiens_glucosaminyl_(N-acetyl)_transferase_1,_core_2_(beta-1,6-N-acetylglucosaminyltransferase)_(GCNT1),_mRNA	C2GNT1	GlcNAc-T	NM_001490
1149	Homo_sapiens_sulfotransferase-related_protein_(SULTX3),_mRNA	sulfotransferase-related_protein	carbohydrate metabolism	NM_014351
1150	Homo_sapiens_platelet-activating_factor_receptor_(PTAFR),_mRNA	platelet-activating_factor_receptor	lipid,fatty acid metabolism / receptor	NM_000952
1151	Homo_sapiens_carbohydrate_(chondroitin_6)_sulfotransferase_3_(CHST3),_mRNA	CHST3	sulfotransferase	NM_004273
1152	position_marker	position_marker	control

## Sheet: PHA-L4
				SupplementalTable 2-PHA-L4
				Full list of glycan-biosynthesis-related genes that exhibited stronger positive or negative correlation to the glycan expression profile of PHA-L4 staining. "CI" indicated Pearson's correlation coefficients and "P value" indicate probability value of correlation coefficients.
	GeneID#	CI	P value	Gene name	Class
PHA-L4	60	0.925128	0.0071785	GnT-V	glycosyltransferase
PHA-L4	535	0.895771	0.0145	hyaluronan synthase 2	carbohydrate metabolism
PHA-L4	268	0.862156	0.028028	hyaluronan synthase 1	glycosyltransferase
PHA-L4	302	0.842063	0.036352	A14GALT/Gb3/CD77_synthase	glycosyltransferase
PHA-L4	910	0.800873	0.056	GALNT6	glycosyltransferase
PHA-L4	703	0.788148	0.0615195	CMP-sialic_acid_transporter	carbohydrate metabolism / transporter
PHA-L4	123	0.787269	0.0615195	HS3ST2	carbohydrate metabolism
PHA-L4	317	0.75647	0.079488	NDST3	carbohydrate metabolism
PHA-L4	102	0.685347	0.129254	GnT-II	glycosyltransferase
PHA-L4	826	0.68261	0.137216	Gal3ST4	carbohydrate metabolism
PHA-L4	1082	0.670679	0.145381	PIG-L	glycosyltransferase
PHA-L4	130	0.665431	0.145381	ST6 GalNAc II	glycosyltransferase
PHA-L4	715	0.6406	0.171072	CHST1/KSGal6ST	carbohydrate metabolism
PHA-L4	863	0.632358	0.180024	FUT6	glycosyltransferase
PHA-L4	316	0.628476	0.180024	B4GALT6	glycosyltransferase
PHA-L4	599	-0.581943	0.227556	FUT3	glycosyltransferase
PHA-L4	304	-0.615265	0.189164	C4ST1	carbohydrate metabolism
PHA-L4	664	-0.664251	0.153748	GALNT3	glycosyltransferase
PHA-L4	95	-0.672018	0.145381	DAD1	glycosyltransferase
PHA-L4	117	-0.680661	0.137216	uronyl_2-sulfotransferase	carbohydrate metabolism
PHA-L4	886	-0.690675	0.129254	FUT1	glycosyltransferase
PHA-L4	1088	-0.709621	0.113956	B4GALT1	glycosyltransferase
PHA-L4	144	-0.715606	0.106624	B4GALT3	glycosyltransferase
PHA-L4	705	-0.717264	0.106624	dolichyl-phosphate_mannosyltransferase_polypeptide_1,catalytic_subunit	glycosyltransferase
PHA-L4	860	-0.733047	0.0995085	ST6GalNAc IV	glycosyltransferase
PHA-L4	804	-0.744136	0.092612	ALG3	glycosyltransferase
PHA-L4	242	-0.751265	0.0859375	ST6GalNAc VI	glycosyltransferase
PHA-L4	582	-0.765739	0.0732665	XT-II gene	glycosyltransferase
PHA-L4	386	-0.787536	0.0615195	PAPS_synthetase-2	carbohydrate metabolism
PHA-L4	275	-0.791533	0.0615195	GlcNAcT IV homologue	glycosyltransferase
PHA-L4	998	-0.80081	0.056	PIG-C	glycosyltransferase
PHA-L4	516	-0.810595	0.0507205	PIG-H	glycosyltransferase
PHA-L4	368	-0.831854	0.0408935	EXT1	glycosyltransferase
PHA-L4	1091	-0.860539	0.028028	CHST6/C-GlcNAc6ST	carbohydrate metabolism

## Sheet: SSA
				SupplementalTable 2-SSA
				Full list of glycan-biosynthesis-related genes that exhibited stronger positive or negative correlation to the glycan expression profile of SSA staining. "CI" indicated Pearson's correlation coefficients and "P value" indicate probability value of correlation coefficients.
	GeneID#	CI	P value	Gene name	Class
SSA	317	0.984411	0.000596	NDST3	carbohydrate metabolism
SSA	615	0.869117	0.0242515	GCNT2	glycosyltransferase
SSA	1116	0.785857	0.0615195	B3GNT5/Lc3 synthase	glycosyltransferase
SSA	535	0.779832	0.067276	hyaluronan synthase 2	carbohydrate metabolism
SSA	223	0.762332	0.079488	ST6Gal I	glycosyltransferase
SSA	1148	0.760437	0.079488	glucosaminyl_(N-acetyl)_transferase_1,_core_2_(beta-1,6-N-acetylglucosaminyltransferase	glycosyltransferase
SSA	529	0.696491	0.1215	HS3ST3B1	carbohydrate metabolism
SSA	851	0.668386	0.145381	NDST1	carbohydrate metabolism
SSA	60	0.649814	0.162312	GnT-V	glycosyltransferase
SSA	268	0.644869	0.171072	hyaluronan synthase 1	glycosyltransferase
SSA	316	0.639307	0.171072	B4GALT6	glycosyltransferase
SSA	924	0.603412	0.208	UDP-galactose_ceramide_galactosyltransferase	glycosyltransferase
SSA	302	0.588669	0.21769	A14GALT/Gb3/CD77_synthase	glycosyltransferase
SSA	863	0.585147	0.21769	FUT6	glycosyltransferase
SSA	342	-0.596257	0.208	PIG-A	glycosyltransferase
SSA	516	-0.600862	0.208	PIG-H	glycosyltransferase
SSA	741	-0.611861	0.19849	C1GALT1	glycosyltransferase
SSA	998	-0.625095	0.180024	PIG-C	glycosyltransferase
SSA	410	-0.625293	0.180024	B3GAT3/Glc AT-I	glycosyltransferase
SSA	1097	-0.628234	0.180024	FUT2	glycosyltransferase
SSA	778	-0.661051	0.153748	GALGT	glycosyltransferase
SSA	582	-0.6934	0.129254	XT-II gene	glycosyltransferase
SSA	519	-0.698534	0.1215	dolichyl-diphosphooligosaccharide-protein_glycosyltransferase	glycosyltransferase
SSA	705	-0.703706	0.1215	dolichyl-phosphate_mannosyltransferase_polypeptide_1,catalytic_subunit	glycosyltransferase
SSA	237	-0.713094	0.113956	HMT-1/ALG1	glycosyltransferase
SSA	652	-0.731089	0.0995085	GlcNAc-1-P_transferase	glycosyltransferase
SSA	290	-0.735168	0.092612	PIG-M	glycosyltransferase
SSA	1088	-0.744309	0.092612	B4GALT1	glycosyltransferase
SSA	860	-0.745877	0.0859375	ST6GalNAc IV	glycosyltransferase
SSA	647	-0.754796	0.0859375	UDP-galactose_transporter_related	carbohydrate metabolism / transporter
SSA	636	-0.757956	0.079488	ST3Gal I	glycosyltransferase
SSA	29	-0.804899	0.056	B4GALT5	glycosyltransferase
SSA	739	-0.816832	0.045684	ribophorin_I	glycosyltransferase
SSA	352	-0.820961	0.045684	GnT-Ivb	glycosyltransferase
SSA	804	-0.824765	0.045684	ALG3	glycosyltransferase
SSA	368	-0.849204	0.0320625	EXT1	glycosyltransferase
SSA	304	-0.894102	0.0174845	C4ST1	carbohydrate metabolism
SSA	1091	-0.903912	0.0145	CHST6/C-GlcNAc6ST	carbohydrate metabolism

## Sheet: PNA
				SupplementalTable 2-PNA
				Full list of glycan-biosynthesis-related genes that exhibited stronger positive or negative correlation to the glycan expression profile of PNA staining. "CI" indicated Pearson's correlation coefficients and "P value" indicate probability value of correlation coefficients.
	GeneID#	CI	P value	Gene name	Class
PNA	529	0.913977	0.0117855	HS3ST3B1	carbohydrate metabolism
PNA	269	0.847538	0.0320625	ST3 Gal II	glycosyltransferase
PNA	1116	0.80866	0.0507205	B3GNT5/Lc3 synthase	glycosyltransferase
PNA	223	0.791787	0.0615195	ST6Gal I	glycosyltransferase
PNA	742	0.777562	0.067276	CHST2/GlcNAc6ST	carbohydrate metabolism
PNA	1148	0.765697	0.0732665	glucosaminyl_(N-acetyl)_transferase_1,_core_2_(beta-1,6-N-acetylglucosaminyltransferase	glycosyltransferase
PNA	510	0.713485	0.113956	PIG-F	glycosyltransferase
PNA	45	0.691052	0.129254	CHST4/C6ST	carbohydrate metabolism
PNA	351	0.685284	0.129254	POMT2	glycosyltransferase
PNA	735	0.643015	0.171072	EXTL1	glycosyltransferase
PNA	317	0.594165	0.21769	NDST3	carbohydrate metabolism
PNA	224	0.586538	0.21769	HS3ST1	carbohydrate metabolism
PNA	935	-0.59004	0.21769	PIG-B	glycosyltransferase
PNA	63	-0.609866	0.19849	ST8SiaV	glycosyltransferase
PNA	410	-0.620446	0.189164	B3GAT3/Glc AT-I	glycosyltransferase
PNA	842	-0.622169	0.189164	cerebroside_(3'-phosphoadenylylsulfate:galactosylceramide_3')_sulfotransferase	carbohydrate metabolism
PNA	241	-0.627275	0.180024	UDP-GlcNAc transporter	carbohydrate metabolism / transporter
PNA	739	-0.628853	0.180024	ribophorin_I	glycosyltransferase
PNA	778	-0.652259	0.162312	GALGT	glycosyltransferase
PNA	823	-0.663029	0.153748	EXTL3	glycosyltransferase
PNA	652	-0.691798	0.129254	GlcNAc-1-P_transferase	glycosyltransferase
PNA	29	-0.694228	0.129254	B4GALT5	glycosyltransferase
PNA	995	-0.718708	0.106624	POMT1	glycosyltransferase
PNA	1045	-0.723053	0.106624	C4ST2/chondroitin_4-O-sulfotransferase_2	carbohydrate metabolism
PNA	183	-0.739439	0.092612	ribophorin_II	carbohydrate metabolism
PNA	940	-0.774568	0.0732665	ST3Gal IV	glycosyltransferase
PNA	94	-0.781885	0.067276	EXT2	glycosyltransferase
PNA	647	-0.792955	0.0615195	UDP-galactose_transporter_related	carbohydrate metabolism / transporter
PNA	934	-0.812176	0.0507205	GlcCer synthase	carbohydrate metabolism
PNA	237	-0.812282	0.0507205	HMT-1/ALG1	glycosyltransferase
PNA	741	-0.822356	0.045684	C1GALT1	glycosyltransferase
PNA	636	-0.824409	0.045684	ST3Gal I (4)	glycosyltransferase
PNA	1097	-0.853584	0.0320625	FUT2	glycosyltransferase
PNA	409	-0.887665	0.0174845	GlcAT-P	glycosyltransferase
PNA	43	-0.910147	0.0117855	UDP-galactose_transporter	carbohydrate metabolism / transporter

## Sheet: LCA
				SupplementalTable 2-LCA
				Full list of glycan-biosynthesis-related genes that exhibited stronger positive or negative correlation to the glycan expression profile of LCA staining. "CI" indicated Pearson's correlation coefficients and "P value" indicate probability value of correlation coefficients.
	GeneID#	CI	P value	Gene name	Class
LCA	810	0.883208	0.020736	ST3Gal III	glycosyltransferase
LCA	529	0.831551	0.0408935	HS3ST3B1	carbohydrate metabolism
LCA	735	0.784904	0.067276	EXTL1	glycosyltransferase
LCA	530	0.755378	0.079488	alpha4GnT	glycosyltransferase
LCA	1148	0.746448	0.0859375	glucosaminyl_(N-acetyl)_transferase_1,_core_2_(beta-1,6-N-acetylglucosaminyltransferase	glycosyltransferase
LCA	223	0.73086	0.0995085	ST6Gal I	glycosyltransferase
LCA	317	0.715789	0.106624	NDST3	carbohydrate metabolism
LCA	1000	0.693166	0.129254	UDP-glucose receptor	carbohydrate metabolism
LCA	510	0.660742	0.153748	PIG-F	glycosyltransferase
LCA	851	0.656295	0.153748	NDST1	carbohydrate metabolism
LCA	5	0.641857	0.171072	GalCer synthase(B4GALT6)	glycosyltransferase
LCA	419	0.601389	0.208	FUT8 (11)	glycosyltransferase
LCA	301	-0.585466	0.21769	GALNT7	glycosyltransferase
LCA	970	-0.597074	0.208	ALG5	glycosyltransferase
LCA	1130	-0.616748	0.189164	GP3ST	carbohydrate metabolism
LCA	636	-0.628598	0.180024	ST3Gal I	glycosyltransferase
LCA	304	-0.637091	0.171072	C4ST1	carbohydrate metabolism
LCA	582	-0.639488	0.171072	XT-II gene	glycosyltransferase
LCA	940	-0.641587	0.171072	ST3Gal IV	glycosyltransferase
LCA	242	-0.644107	0.171072	ST6GalNAc VI	glycosyltransferase
LCA	352	-0.647034	0.162312	GnT-Ivb(23)	glycosyltransferase
LCA	46	-0.647788	0.162312	B3GALT5	glycosyltransferase
LCA	963	-0.655493	0.153748	OGT	glycosyltransferase
LCA	556	-0.679237	0.137216	B4GALT7	glycosyltransferase
LCA	886	-0.684977	0.137216	FUT1	glycosyltransferase
LCA	1097	-0.693824	0.129254	FUT2	glycosyltransferase
LCA	183	-0.716298	0.106624	ribophorin_II	carbohydrate metabolism
LCA	290	-0.721873	0.106624	PIG-M	glycosyltransferase
LCA	94	-0.727404	0.0995085	EXT2	glycosyltransferase
LCA	244	-0.741039	0.092612	Glc-AT S 3'	glycosyltransferase
LCA	519	-0.747207	0.0859375	dolichyl-diphosphooligosaccharide-protein_glycosyltransferase	glycosyltransferase
LCA	739	-0.749262	0.0859375	ribophorin_I	glycosyltransferase
LCA	1088	-0.757687	0.079488	B4GALT1	glycosyltransferase
LCA	1093	-0.780181	0.067276	CHST5/HEC-GlcNAc6ST	carbohydrate metabolism
LCA	935	-0.794644	0.0615195	PIG-B	glycosyltransferase
LCA	1092	-0.803044	0.056	FUT7	glycosyltransferase
LCA	409	-0.808551	0.0507205	GlcAT-P	glycosyltransferase
LCA	1151	-0.825059	0.0408935	CHST3	carbohydrate metabolism
LCA	934	-0.82585	0.0408935	GlcCer synthase	carbohydrate metabolism
LCA	247	-0.865019	0.0242515	STX / ST8Sia II	glycosyltransferase
LCA	237	-0.905358	0.0117855	HMT-1/ALG1	glycosyltransferase
LCA	647	-0.957558	0.002368	UDP-galactose_transporter_related	carbohydrate metabolism / transporter
LCA	652	-0.978802	0.000596	GlcNAc-1-P_transferase	glycosyltransferase

## Sheet: UEA-I
				SupplementalTable 2-UEA-I
				Full list of glycan-biosynthesis-related genes that exhibited stronger positive or negative correlation to the glycan expression profile of UEA-I staining. "CI" indicated Pearson's correlation coefficients and "P value" indicate probability value of correlation coefficients.
	GeneID#	CI	P value	Gene name	Class
UEA-I	1129	0.85418	0.0320625	GnT-III	glycosyltransferase
UEA-I	410	0.771449	0.0732665	B3GAT3/Glc AT-I	glycosyltransferase
UEA-I	1130	0.761699	0.079488	GP3ST	carbohydrate metabolism
UEA-I	761	0.759626	0.079488	HS2ST1	carbohydrate metabolism
UEA-I	531	0.756132	0.079488	Glc-AT S 5'	glycosyltransferase
UEA-I	1093	0.738572	0.092612	CHST5/HEC-GlcNAc6ST	carbohydrate metabolism
UEA-I	226	0.719589	0.106624	GALNT1	glycosyltransferase
UEA-I	252	0.706447	0.113956	CHST7/C6ST2/GlcNAc6ST4	carbohydrate metabolism
UEA-I	778	0.665505	0.145381	GALGT	glycosyltransferase
UEA-I	244	0.661725	0.153748	Glc-AT S 3'	glycosyltransferase
UEA-I	331	0.647891	0.162312	PST / ST8 Sia IV	glycosyltransferase
UEA-I	228	0.630653	0.180024	FUT5	glycosyltransferase
UEA-I	342	0.626249	0.180024	PIG-A	glycosyltransferase
UEA-I	585	0.618851	0.189164	B3GALT3	glycosyltransferase
UEA-I	823	0.61835	0.189164	EXTL3	glycosyltransferase
UEA-I	735	-0.647613	0.162312	EXTL1	glycosyltransferase
UEA-I	266	-0.652289	0.162312	FUT9	glycosyltransferase
UEA-I	715	-0.683169	0.137216	CHST1/KSGal6ST	carbohydrate metabolism
UEA-I	851	-0.68408	0.137216	NDST1	carbohydrate metabolism
UEA-I	873	-0.70676	0.113956	B3GALT2	glycosyltransferase
UEA-I	872	-0.714361	0.113956	B4GALT2	glycosyltransferase
UEA-I	413	-0.725889	0.0995085	EXTL2	glycosyltransferase
UEA-I	683	-0.871899	0.0242515	ST3GalVI	glycosyltransferase

## Sheet: RCA120
				SupplementalTable 2-RCA120
				Full list of glycan-biosynthesis-related genes that exhibited stronger positive or negative correlation to the glycan expression profile of RCA120 staining. "CI" indicated Pearson's correlation coefficients and "P value" indicate probability value of correlation coefficients.
	GeneID#	CI	P value	Gene name	Class
RCA	810	0.826852	0.0408935	ST3Gal III	glycosyltransferase
RCA	1000	0.790411	0.0615195	UDP-glucose receptor	carbohydrate metabolism
RCA	530	0.78327	0.067276	alpha4GnT	glycosyltransferase
RCA	5	0.781374	0.067276	GalCer synthase(B4GALT6)	glycosyltransferase
RCA	735	0.683721	0.137216	EXTL1	glycosyltransferase
RCA	266	0.625198	0.180024	FUT9	glycosyltransferase
RCA	419	0.614267	0.19849	FUT8	glycosyltransferase
RCA	843	0.611957	0.19849	B3GALT4	glycosyltransferase
RCA	388	0.604198	0.208	BETA3GNT	glycosyltransferase
RCA	1013	0.580811	0.227556	LARGE	glycosyltransferase
RCA	290	-0.583297	0.227556	PIG-M	glycosyltransferase
RCA	585	-0.58451	0.227556	B3GALT3	glycosyltransferase
RCA	516	-0.590724	0.21769	PIG-H	glycosyltransferase
RCA	582	-0.598612	0.208	XT-II gene	glycosyltransferase
RCA	934	-0.642665	0.171072	GlcCer synthase	carbohydrate metabolism
RCA	824	-0.648525	0.162312	C2GnT3	glycosyltransferase
RCA	519	-0.65781	0.153748	dolichyl-diphosphooligosaccharide-protein_glycosyltransferase	glycosyltransferase
RCA	685	-0.679573	0.137216	ST8 Sia I	glycosyltransferase
RCA	237	-0.686073	0.129254	HMT-1/ALG1	glycosyltransferase
RCA	301	-0.687287	0.129254	GALNT7	glycosyltransferase
RCA	331	-0.694498	0.129254	PST / ST8 Sia IV	glycosyltransferase
RCA	1088	-0.70414	0.1215	B4GALT1	glycosyltransferase
RCA	947	-0.704389	0.1215	mannose-P-dolichol_utilization_defect_1	glycosyltransferase
RCA	935	-0.715496	0.106624	PIG-B	glycosyltransferase
RCA	242	-0.721419	0.106624	ST6GalNAc VI	glycosyltransferase
RCA	963	-0.733628	0.0995085	OGT	glycosyltransferase
RCA	556	-0.734484	0.0995085	B4GALT7	glycosyltransferase
RCA	647	-0.76708	0.0732665	UDP-galactose_transporter_related	carbohydrate metabolism / transporter
RCA	970	-0.788293	0.0615195	ALG5	glycosyltransferase
RCA	1092	-0.791667	0.0615195	FUT7	glycosyltransferase
RCA	244	-0.814723	0.0507205	Glc-AT S 3'	glycosyltransferase
RCA	1151	-0.817864	0.045684	CHST3	carbohydrate metabolism
RCA	247	-0.820712	0.045684	STX / ST8Sia II	glycosyltransferase
RCA	886	-0.824782	0.045684	FUT1	glycosyltransferase
RCA	1093	-0.825618	0.0408935	CHST5/HEC-GlcNAc6ST	carbohydrate metabolism
RCA	652	-0.871572	0.0242515	GlcNAc-1-P_transferase	glycosyltransferase

## Sheet: DSA
				SupplementalTable 2-DSA
				Full list of glycan-biosynthesis-related genes that exhibited stronger positive or negative correlation to the glycan expression profile of DSA staining. "CI" indicated Pearson's correlation coefficients and "P value" indicate probability value of correlation coefficients.
	GeneID#	CI	P value	Gene name	Class
DSA	317	0.915648	0.009344	NDST3	carbohydrate metabolism
DSA	60	0.821787	0.045684	MGAT5/GnT-V	glycosyltransferase
DSA	851	0.791314	0.0615195	NDST1	carbohydrate metabolism
DSA	268	0.74237	0.092612	hyaluronan synthase 1	glycosyltransferase
DSA	615	0.737019	0.092612	GCNT2	glycosyltransferase
DSA	826	0.719154	0.106624	Gal3ST4	carbohydrate metabolism
DSA	1116	0.696085	0.1215	B3GNT5/Lc3 synthase	glycosyltransferase
DSA	715	0.681099	0.137216	CHST1/KSGal6ST	carbohydrate metabolism
DSA	1148	0.596241	0.208	glucosaminyl_(N-acetyl)_transferase_1,_core_2_(beta-1,6-N-acetylglucosaminyltransferase	glycosyltransferase
DSA	380	-0.581517	0.227556	FUT4	glycosyltransferase
DSA	1097	-0.597598	0.208	FUT2	glycosyltransferase
DSA	842	-0.601548	0.208	cerebroside_(3'-phosphoadenylylsulfate:galactosylceramide_3')_sulfotransferase	carbohydrate metabolism
DSA	519	-0.604795	0.208	dolichyl-diphosphooligosaccharide-protein_glycosyltransferase	glycosyltransferase
DSA	29	-0.606754	0.19849	B4GALT5	glycosyltransferase
DSA	739	-0.614881	0.19849	ribophorin_I	glycosyltransferase
DSA	228	-0.626614	0.180024	FUT5	glycosyltransferase
DSA	237	-0.631075	0.180024	HMT-1/ALG1	glycosyltransferase
DSA	331	-0.667884	0.145381	PST / ST8 Sia IV	glycosyltransferase
DSA	368	-0.68139	0.137216	EXT1	glycosyltransferase
DSA	242	-0.687586	0.129254	ST6GalNAc VI	glycosyltransferase
DSA	778	-0.696021	0.1215	GALGT	glycosyltransferase
DSA	647	-0.697017	0.1215	UDP-galactose_transporter_related	carbohydrate metabolism / transporter
DSA	1151	-0.697377	0.1215	CHST3	carbohydrate metabolism
DSA	636	-0.704864	0.1215	ST3Gal I	glycosyltransferase
DSA	1130	-0.717856	0.106624	GP3ST	carbohydrate metabolism
DSA	144	-0.720555	0.106624	B4GALT3	glycosyltransferase
DSA	342	-0.722143	0.106624	PIG-A	glycosyltransferase
DSA	705	-0.744181	0.092612	dolichyl-phosphate_mannosyltransferase_polypeptide_1,catalytic_subunit	glycosyltransferase
DSA	963	-0.749889	0.0859375	OGT	glycosyltransferase
DSA	352	-0.787406	0.0615195	GnT-Ivb	glycosyltransferase
DSA	410	-0.79709	0.056	B3GAT3/Glc AT-I	glycosyltransferase
DSA	652	-0.798603	0.056	GlcNAc-1-P_transferase	glycosyltransferase
DSA	886	-0.823331	0.045684	FUT1	glycosyltransferase
DSA	582	-0.826164	0.0408935	XT-II gene	glycosyltransferase
DSA	516	-0.83573	0.036352	PIG-H	glycosyltransferase
DSA	1091	-0.848348	0.0320625	CHST6/C-GlcNAc6ST	carbohydrate metabolism
DSA	804	-0.860954	0.028028	ALG3	glycosyltransferase
DSA	860	-0.86345	0.028028	ST6GalNAc IV	glycosyltransferase
DSA	304	-0.892427	0.0174845	C4ST1	carbohydrate metabolism
DSA	1088	-0.939165	0.005292	B4GALT1?	glycosyltransferase

## Sheet: PHA-E4
				SupplementalTable 2-PHA-E4
				Full list of glycan-biosynthesis-related genes that exhibited stronger positive or negative correlation to the glycan expression profile of PHA-E4 staining. "CI" indicated Pearson's correlation coefficients and "P value" indicate probability value of correlation coefficients.
	GeneID#	CI	P value	Gene name	Class
PHA-E4	715	0.901037	0.0145	CHST1/KSGal6ST	carbohydrate metabolism
PHA-E4	60	0.87619	0.020736	MGAT5/GnT-V	glycosyltransferase
PHA-E4	268	0.795304	0.056	hyaluronan synthase 1	glycosyltransferase
PHA-E4	809	0.686733	0.129254	B3GALT1	glycosyltransferase
PHA-E4	873	0.683538	0.137216	B3GALT2	glycosyltransferase
PHA-E4	123	0.675242	0.137216	HS3ST2	carbohydrate metabolism
PHA-E4	910	0.660421	0.153748	GALNT6	glycosyltransferase
PHA-E4	276	0.645251	0.162312	GalNAc4ST-2	carbohydrate metabolism
PHA-E4	826	0.641733	0.171072	Gal3ST4	carbohydrate metabolism
PHA-E4	302	0.625599	0.180024	A14GALT/Gb3/CD77_synthase	glycosyltransferase
PHA-E4	317	0.602265	0.208	NDST3	carbohydrate metabolism
PHA-E4	703	0.585822	0.21769	CMP-sialic_acid_transporter	carbohydrate metabolism / transporter
PHA-E4	228	-0.582443	0.227556	FUT5	glycosyltransferase
PHA-E4	242	-0.582481	0.227556	ST6GalNAc VI	glycosyltransferase
PHA-E4	304	-0.596828	0.208	C4ST1	carbohydrate metabolism
PHA-E4	368	-0.601686	0.208	EXT1	glycosyltransferase
PHA-E4	410	-0.605884	0.19849	B3GAT3/Glc AT-I	glycosyltransferase
PHA-E4	252	-0.619403	0.189164	CHST7/C6ST2/GlcNAc6ST4	carbohydrate metabolism
PHA-E4	928	-0.648573	0.162312	ST8SiaIII	glycosyltransferase
PHA-E4	963	-0.661103	0.153748	OGT	glycosyltransferase
PHA-E4	800	-0.669135	0.145381	HS6ST	carbohydrate metabolism
PHA-E4	331	-0.671628	0.145381	PST / ST8 Sia IV	glycosyltransferase
PHA-E4	275	-0.690164	0.129254	GlcNAcT IV homologue	glycosyltransferase
PHA-E4	705	-0.690793	0.129254	dolichyl-phosphate_mannosyltransferase_polypeptide_1,catalytic_subunit	glycosyltransferase
PHA-E4	582	-0.694617	0.129254	XT-II gene	glycosyltransferase
PHA-E4	3	-0.701986	0.1215	NDST4	carbohydrate metabolism
PHA-E4	342	-0.704198	0.1215	PIG-A	glycosyltransferase
PHA-E4	886	-0.730979	0.0995085	FUT1	glycosyltransferase
PHA-E4	1088	-0.731791	0.0995085	B4GALT1	glycosyltransferase
PHA-E4	1091	-0.752292	0.0859375	CHST6/C-GlcNAc6ST	carbohydrate metabolism
PHA-E4	380	-0.769826	0.0732665	FUT4	glycosyltransferase
PHA-E4	95	-0.776099	0.067276	DAD1	glycosyltransferase
PHA-E4	804	-0.802798	0.056	ALG3	glycosyltransferase
PHA-E4	516	-0.808604	0.0507205	PIG-H	glycosyltransferase
PHA-E4	860	-0.815618	0.045684	ST6GalNAc IV	glycosyltransferase
PHA-E4	144	-0.908798	0.0117855	B4GALT3	glycosyltransferase

[truncated: 7 more sheets: MAM, WGA, ConA, ABA, Sheet1, Sheet2, Sheet3]
